# Supplementary material for: Biorefinery and sustainability for the production of biofuels and value-added products: A trends analysis based on network and patent analysis
Source: PLoS One. 2023 Jan 12;18(1):e0279659. doi: 10.1371/journal.pone.0279659 (PMC9836267; doi:10.1371/journal.pone.0279659)
Supplement: S1 Dataset — (CSV) [file pone.0279659.s001.csv]

Authors	Author(s) ID	Title	Year	Source title	Volume	Issue	Art. No.	Page start	Page end	Page count	Cited by	DOI	Link	Affiliations	Authors with affiliations	Abstract	Author Keywords	Index Keywords	Document Type	Publication Stage	Open Access	Source	EID
Ragauskas A.J., Williams C.K., Davison B.H., Britovsek G., Cairney J., Eckert C.A., Frederick Jr. W.J., Hallett J.P., Leak D.J., Liotta C.L., Mielenz J.R., Murphy R., Templer R., Tschaplinski T.	7006265204;55476614900;7102616612;6602159149;35084750000;35554422200;35550032000;7102331746;7007046907;7005230444;6602620289;35556604100;7003885074;6603666814;	The path forward for biofuels and biomaterials	2006	Science	311	5760		484	489		4273	10.1126/science.1114736	https://www.scopus.com/inward/record.uri?eid=2-s2.0-31544452808&doi=10.1126%2fscience.1114736&partnerID=40&md5=9e5ad36b4c54fc52d78a672b94f6b512	School of Chemistry and Biochemistry, Georgia Institute of Technology, Atlanta, GA 30332, United States; School of Biology, Georgia Institute of Technology, Atlanta, GA 30332, United States; School of Chemical and Biomolecular Engineering, Georgia Institute of Technology, Atlanta, GA 30332, United States; Department of Chemistry, Imperial College London, London SW7 2AZ, United Kingdom; Division o…	Ragauskas, A.J., School of Chemistry and Biochemistry, Georgia Institute of Technology, Atlanta, GA 30332, United States; Williams, C.K., Department of Chemistry, Imperial College London, London SW7 2AZ, United Kingdom; Davison, B.H., Life Sciences Division, Oak Ridge National Laboratory, Oak Ridge, TN 37831, United States; Britovsek, G., Department of Chemistry, Imperial College London, London S…	Biomass represents an abundant carbon-neutral renewable resource for the production of bioenergy and biomaterials, and its enhanced use would address several societal needs. Advances in genetics, biotechnology, process chemistry, and engineering are leading to a new manufacturing concept for converting renewable biomass to valuable fuels and products, generally referred to as the biorefinery. The…		Biomaterials; Biotechnology; Genetic engineering; Renewable energy resources; Sustainable development; Bioenergy; Biofuels; Biomass; biofuel; biomaterial; carbon; diesel fuel; fossil fuel; alternative energy; biofuel; biomass; biotechnology; climate change; domestication; engineering; environmental sustainability; exhaust gas; global climate; greenhouse effect; priority journal; process control; …	Review	Final		Scopus	2-s2.0-31544452808
Lynd L.R., Wyman C.E., Gerngross T.U.	35586183800;7004396809;35577359700;	Biocommodity engineering	1999	Biotechnology Progress	15	5		777	793		636	10.1021/bp990109e	https://www.scopus.com/inward/record.uri?eid=2-s2.0-0033199721&doi=10.1021%2fbp990109e&partnerID=40&md5=a0ac5b22f82d4bf6e6c8f2e383924276	Chemical and Biochemical Engineering, Thayer School of Engineering, Dartmouth College, Hanover, NH 03755, United States	Lynd, L.R., Chemical and Biochemical Engineering, Thayer School of Engineering, Dartmouth College, Hanover, NH 03755, United States; Wyman, C.E., Chemical and Biochemical Engineering, Thayer School of Engineering, Dartmouth College, Hanover, NH 03755, United States; Gerngross, T.U., Chemical and Biochemical Engineering, Thayer School of Engineering, Dartmouth College, Hanover, NH 03755, United St…	The application of biotechnology to the production of commodity products (fuels, chemicals, and materials) offering benefits in terms of sustainable resource supply and environmental quality is an emergent area of intellectual endeavor and industrial practice with great promise. Such 'biocommodity engineering' is distinct from biotechnology motivated by health care at multiple levels, including e…		biocommodity; bioengineering; biotechnology resources; Biochemistry; Biomass; Cellulose derivatives; Cost benefit analysis; Fermentation; Health care; Industrial economics; Microorganisms; Plants (botany); Production engineering; Sustainable development; Xylose; Biocommodity engineering; Bioprocessing; Cellulose materials; Lifecycle analysis; Biotechnology	Article	Final		Scopus	2-s2.0-0033199721
Rawat I., Ranjith Kumar R., Mutanda T., Bux F.	39161953200;56376430500;24475332400;6701375835;	Biodiesel from microalgae: A critical evaluation from laboratory to large scale production	2013	Applied Energy	103			444	467		575	10.1016/j.apenergy.2012.10.004	https://www.scopus.com/inward/record.uri?eid=2-s2.0-84871717568&doi=10.1016%2fj.apenergy.2012.10.004&partnerID=40&md5=ec3bd77a4514da5264a8ce969c9a77f7	Institute for Water and Wastewater Technology, Durban University of Technology, Durban 4001, South Africa	Rawat, I., Institute for Water and Wastewater Technology, Durban University of Technology, Durban 4001, South Africa; Ranjith Kumar, R., Institute for Water and Wastewater Technology, Durban University of Technology, Durban 4001, South Africa; Mutanda, T., Institute for Water and Wastewater Technology, Durban University of Technology, Durban 4001, South Africa; Bux, F., Institute for Water and Wa…	The economically significant production of carbon-neutral biodiesel from microalgae has been hailed as the ultimate alternative to depleting resources of petro-diesel due to its high cellular concentration of lipids, resources and economic sustainability and overall potential advantages over other sources of biofuels. Pertinent questions however need to be answered on the commercial viability of …	Biodiesel; Biorefinery; Microalgae; Photobioreactor; Transesterification	Algae; Biomass; Cultivation; Microorganisms; Photobioreactors; Transesterification; Biodiesel production; Biofuel production; Biomass harvesting; Biorefineries; Commercial viability; Critical analysis; Critical evaluation; Data extrapolation; Downstream-processing; Economic sustainability; Freshwater microalgae; Full-scale applications; Large scale productions; Lipid extraction; Lipid productions…	Review	Final		Scopus	2-s2.0-84871717568
Fatih Demirbas M.	14048203800;	Biorefineries for biofuel upgrading: A critical review	2009	Applied Energy	86	SUPPL. 1		S151	S161		519	10.1016/j.apenergy.2009.04.043	https://www.scopus.com/inward/record.uri?eid=2-s2.0-67949106387&doi=10.1016%2fj.apenergy.2009.04.043&partnerID=40&md5=adb42227e121046d9019763c950b533a	Sila Science, University Mah., Mekan Sok., No 24, Trabzon, Turkey	Fatih Demirbas, M., Sila Science, University Mah., Mekan Sok., No 24, Trabzon, Turkey	This study reviews the biofuel valorization facilities as well as the future importance of biorefineries. Biomass can be converted into useful biofuels and bio-chemicals via biomass upgrading and biorefinery technologies. A biorefinery is a facility that integrates biomass conversion processes to produce fuels, power, and chemicals from biomass. Biomass upgrading processes include fractionation, …	Biofuel; Biomass; Biorefining; Fractionation; Upgrading	Bioconversion; Biomass; Fractionation; Fuels; Pyrolysis; Refining; Biomass conversion process; Biomass pyrolysis; Biorefining; Critical review; Integrated biorefinery; Level of integrations; Upgrading; Vehicle engine; Biofuels; biofuel; biomass; critical analysis; economic integration; fractionation; industrial production; pyrolysis; refining industry; sustainability	Article	Final		Scopus	2-s2.0-67949106387
You F., Tao L., Graziano D.J., Snyder S.W.	56750277000;34769458000;54886150500;57216599226;	Optimal design of sustainable cellulosic biofuel supply chains: Multiobjective optimization coupled with life cycle assessment and input-output analysis	2012	AIChE Journal	58	4		1157	1180		496	10.1002/aic.12637	https://www.scopus.com/inward/record.uri?eid=2-s2.0-80052359753&doi=10.1002%2faic.12637&partnerID=40&md5=5750c8e9fda0ae83c38a59510192ad22	Northwestern University, Evanston, IL 60208, United States; Argonne National Laboratory, Argonne, IL 60439, United States; National Renewable Energy Laboratory, Golden, CO 80401, United States	You, F., Northwestern University, Evanston, IL 60208, United States, Argonne National Laboratory, Argonne, IL 60439, United States; Tao, L., National Renewable Energy Laboratory, Golden, CO 80401, United States; Graziano, D.J., Argonne National Laboratory, Argonne, IL 60439, United States; Snyder, S.W., Argonne National Laboratory, Argonne, IL 60439, United States	This article addresses the optimal design and planning of cellulosic ethanol supply chains under economic, environmental, and social objectives. The economic objective is measured by the total annualized cost, the environmental objective is measured by the life cycle greenhouse gas emissions, and the social objective is measured by the number of accrued local jobs. A multiobjective mixed-integer …	Biofuel supply chain; Input-output analysis; Life cycle analysis; Multiobjective optimization; Planning; Sustainability	ASPEN PLUS; Biofuel supply chains; Biorefineries; Capital investment; Constraint methods; Demand distribution; Economic objectives; Emission analysis; Environmental objectives; Facility locations; Government incentive; Illinois; Input output analysis; Life cycle analysis; Life Cycle Assessment (LCA); Life-cycle greenhouse gas emissions; Logistics management; Mixed integer linear programming; Mult…	Article	Final		Scopus	2-s2.0-80052359753
Mirabella N., Castellani V., Sala S.	55579222600;23484325700;55353253300;	Current options for the valorization of food manufacturing waste: A review	2014	Journal of Cleaner Production	65			28	41		458	10.1016/j.jclepro.2013.10.051	https://www.scopus.com/inward/record.uri?eid=2-s2.0-84893813494&doi=10.1016%2fj.jclepro.2013.10.051&partnerID=40&md5=d66a83561c353aabef48618217187774	University of Milan - Bicocca, Department of Earth and Environmental Sciences, piazza della Scienza 1, 20126 Milan, Italy	Mirabella, N., University of Milan - Bicocca, Department of Earth and Environmental Sciences, piazza della Scienza 1, 20126 Milan, Italy; Castellani, V., University of Milan - Bicocca, Department of Earth and Environmental Sciences, piazza della Scienza 1, 20126 Milan, Italy; Sala, S., University of Milan - Bicocca, Department of Earth and Environmental Sciences, piazza della Scienza 1, 20126 Mil…	The production of food waste covers all the food life cycle: from agriculture, up to industrial manufacturing and processing, retail and household consumption. In developed countries, 42% of food waste is produced by households, while 39% losses occur in the food manufacturing industry, 14% in food service sector and remaining 5% in retail and distribution. Increasingly, industrial ecology concep…	Food by-product; Food waste; Industrial symbiosis; Sustainability	Food by-products; Food manufacturing industries; Food processing industry; Food waste; Industrial ecology concepts; Industrial manufacturing; Industrial symbiosis; Pharmaceutical industry; Economics; Food processing; Industry; Sustainable development; Waste management	Review	Final		Scopus	2-s2.0-84893813494
Gelfand I., Sahajpal R., Zhang X., Izaurralde R.C., Gross K.L., Robertson G.P.	7005158657;7801617087;55715512300;7004672812;7201602719;7402368664;	Sustainable bioenergy production from marginal lands in the US Midwest	2013	Nature	493	7433		514	517		447	10.1038/nature11811	https://www.scopus.com/inward/record.uri?eid=2-s2.0-84872926780&doi=10.1038%2fnature11811&partnerID=40&md5=593bb3dac4b972c75ea3c4a3e3206cd0	Great Lakes Bioenergy Research Center, Michigan State University, East Lansing, MI 48824, United States; W.K. Kellogg Biological Station, Michigan State University, Hickory Corners, MI 49060, United States; Joint Global Change Research Institute, Pacific Northwest National Laboratory, University of Maryland, College Park, MD 20740, United States; Department of Geographical Sciences, University of…	Gelfand, I., Great Lakes Bioenergy Research Center, Michigan State University, East Lansing, MI 48824, United States, W.K. Kellogg Biological Station, Michigan State University, Hickory Corners, MI 49060, United States; Sahajpal, R., Great Lakes Bioenergy Research Center, Michigan State University, East Lansing, MI 48824, United States, Joint Global Change Research Institute, Pacific Northwest Na…	Legislation on biofuels production in the USA and Europe is directing food crops towards the production of grain-based ethanol, which can have detrimental consequences for soil carbon sequestration, nitrous oxide emissions, nitrate pollution, biodiversity and human health. An alternative is to grow lignocellulosic (cellulosic) crops on 'marginal' lands. Cellulosic feedstocks can have positive env…		alcohol; biofuel; biodiversity; bioenergy; biofuel; carbon sequestration; greenhouse gas; herb; legislative implementation; nitrate; nitrous oxide; power generation; public health; soil carbon; sustainable development; water quality; article; biodiversity; bioenergy; biomass; carbon footprint; cropping system; energy yield; maize; priority journal; quantitative analysis; soybean; United States; v…	Article	Final		Scopus	2-s2.0-84872926780
Chew K.W., Yap J.Y., Show P.L., Suan N.H., Juan J.C., Ling T.C., Lee D.-J., Chang J.-S.	57192980692;57192980088;47861451300;48861933800;56068042700;21739800800;7406667455;8567368700;	Microalgae biorefinery: High value products perspectives	2017	Bioresource Technology	229			53	62		436	10.1016/j.biortech.2017.01.006	https://www.scopus.com/inward/record.uri?eid=2-s2.0-85009829111&doi=10.1016%2fj.biortech.2017.01.006&partnerID=40&md5=6a41363631803770f993633648e79823	Department of Chemical and Environmental Engineering, Faculty of Engineering, University of Nottingham Malaysia Campus, Jalan Broga, Semenyih, Selangor Darul Ehsan 43500, Malaysia; Food and Pharmaceutical Engineering Research Group, Molecular Pharming and Bioproduction Research Group, University of Nottingham Malaysia Campus, Jalan Broga, Semenyih, Selangor Darul Ehsan 43500, Malaysia; Department…	Chew, K.W., Department of Chemical and Environmental Engineering, Faculty of Engineering, University of Nottingham Malaysia Campus, Jalan Broga, Semenyih, Selangor Darul Ehsan 43500, Malaysia, Nanotechnology & Catalysis Research Centre (NANOCAT), University of Malaya, Kuala Lumpur, 50603, Malaysia; Yap, J.Y., Department of Chemical and Environmental Engineering, Faculty of Engineering, University…	Microalgae have received much interest as a biofuel feedstock in response to the uprising energy crisis, climate change and depletion of natural sources. Development of microalgal biofuels from microalgae does not satisfy the economic feasibility of overwhelming capital investments and operations. Hence, high-value co-products have been produced through the extraction of a fraction of algae to im…	Biorefinery; Extraction; High value products; Microalgae	Bioconversion; Biofuels; Climate change; Economics; Energy policy; Extraction; Investments; Microorganisms; Refining; Biofuel feedstocks; Biorefineries; Economic feasibilities; Economic potentials; High value products; Micro-algae; Microalgal biofuels; Pharmaceuticals industry; Algae; antioxidant; biofuel; carbohydrate; cosmetic; lipid; pigment; polyunsaturated fatty acid; protein; vitamin; biolo…	Article	Final		Scopus	2-s2.0-85009829111
Yue D., You F., Snyder S.W.	55376757800;56750277000;57216599226;	Biomass-to-bioenergy and biofuel supply chain optimization: Overview, key issues and challenges	2014	Computers and Chemical Engineering	66			36	56		435	10.1016/j.compchemeng.2013.11.016	https://www.scopus.com/inward/record.uri?eid=2-s2.0-84901235008&doi=10.1016%2fj.compchemeng.2013.11.016&partnerID=40&md5=f0226ca79b5ef7a62274914a374a8078	Northwestern University, Evanston, IL 60208, United States; Argonne National Laboratory, Argonne, IL 60439, United States	Yue, D., Northwestern University, Evanston, IL 60208, United States; You, F., Northwestern University, Evanston, IL 60208, United States; Snyder, S.W., Argonne National Laboratory, Argonne, IL 60439, United States	This article describes the key challenges and opportunities in modeling and optimization of biomass-to-bioenergy supply chains. It reviews the major energy pathways from terrestrial and aquatic biomass to bioenergy/biofuel products as well as power and heat with an emphasis on "drop-in" liquid hydrocarbon fuels. Key components of the bioenergy supply chains are then presented, along with a compre…	Bioenergy; Biofuels; Mathematical programming; Multi-scale modeling; Supply chain modeling	Biofuels; Carbon capture; Mathematical programming; Supply chains; Uncertainty analysis; Bio-energy; Biofuel supply chains; Carbon capture and sequestrations; Liquid hydrocarbon fuel; Modeling and optimization; Multi-scale Modeling; Supply chain modeling; Supply chain optimization; Biomass	Article	Final		Scopus	2-s2.0-84901235008
Khan S.A., Rashmi, Hussain M.Z., Prasad S., Banerjee U.C.	55239630600;57213872087;57213573157;57203428199;35499190200;	Prospects of biodiesel production from microalgae in India	2009	Renewable and Sustainable Energy Reviews	13	9		2361	2372		368	10.1016/j.rser.2009.04.005	https://www.scopus.com/inward/record.uri?eid=2-s2.0-68949166307&doi=10.1016%2fj.rser.2009.04.005&partnerID=40&md5=f6483444d8cea9bf8ee522370b9c866c	Division of Environmental Sciences, Indian Agricultural Research Institute, New Delhi, 110012, India; Department of Pharmaceutical Technology (Biotechnology), National Institute of Pharmaceutical and Education Research (NIPER), Phase X, Sector 67, S.A.S. Nagar, Mohali 160062, Punjab, India	Khan, S.A., Division of Environmental Sciences, Indian Agricultural Research Institute, New Delhi, 110012, India; Rashmi, Department of Pharmaceutical Technology (Biotechnology), National Institute of Pharmaceutical and Education Research (NIPER), Phase X, Sector 67, S.A.S. Nagar, Mohali 160062, Punjab, India; Hussain, M.Z., Division of Environmental Sciences, Indian Agricultural Research Institu…	Energy is essential and vital for development, and the global economy literally runs on energy. The use of fossil fuels as energy is now widely accepted as unsustainable due to depleting resources and also due to the accumulation of greenhouse gases in the environment. Renewable and carbon neutral biodiesel are necessary for environmental and economic sustainability. Biodiesel demand is constantl…	Algal reactors; Biodiesel; Biorefinery; Microalgae; Triacylglycerol	Agricultural crops; Algal reactors; Animal fat; Biodiesel production; Biofuels production; Biorefineries; Biorefinery; Carbon capture and sequestrations; Carbon neutrals; Carbon sequestration; Economic sustainability; Global economies; Microalgae; Oil crops; Photosynthetic microorganisms; Triacylglycerol; Triacylglycerols; Waste cooking oil; Algae; Biomass; Crops; Food supply; Forestry; Fossil fu…	Review	Final		Scopus	2-s2.0-68949166307
Venkata Mohan S., Nikhil G.N., Chiranjeevi P., Nagendranatha Reddy C., Rohit M.V., Kumar A.N., Sarkar O.	57201282225;55290323700;57028553700;55847980300;55928703600;57196475371;55842249500;	Waste biorefinery models towards sustainable circular bioeconomy: Critical review and future perspectives	2016	Bioresource Technology	215			2	12		329	10.1016/j.biortech.2016.03.130	https://www.scopus.com/inward/record.uri?eid=2-s2.0-84962760856&doi=10.1016%2fj.biortech.2016.03.130&partnerID=40&md5=3e4ffc212e54607ffc5649a0539b60a1	Bioengineering and Environmental Sciences (BEES), CSIR-Indian Institute of Chemical Technology (CSIR-IICT), Hyderabad, 500 007, India; Academy of Scientific and Innovative Research (AcSIR), India	Venkata Mohan, S., Bioengineering and Environmental Sciences (BEES), CSIR-Indian Institute of Chemical Technology (CSIR-IICT), Hyderabad, 500 007, India, Academy of Scientific and Innovative Research (AcSIR), India; Nikhil, G.N., Bioengineering and Environmental Sciences (BEES), CSIR-Indian Institute of Chemical Technology (CSIR-IICT), Hyderabad, 500 007, India, Academy of Scientific and Innovati…	Increased urbanization worldwide has resulted in a substantial increase in energy and material consumption as well as anthropogenic waste generation. The main source for our current needs is petroleum refinery, which have grave impact over energy-environment nexus. Therefore, production of bioenergy and biomaterials have significant potential to contribute and need to meet the ever increasing dem…	Biobased products; Biofuels; Circular Bioeconomy; Eco-footprints; Life cycle assessment (LCA); Low carbon technology	Bioconversion; Biofuels; Carbon; Refining; Bio-based products; Circular Bioeconomy; Eco-footprints; Life Cycle Assessment (LCA); Low-carbon technologies; Life cycle; biohydrogen; biohythane; biomaterial; carbon dioxide; carboxylic acid; unclassified drug; biofuel; solid waste; waste; appropriate technology; bioenergy; biofuel; biotechnology; ecological footprint; energy market; environmental econ…	Review	Final		Scopus	2-s2.0-84962760856
Mukherjee A., Dumont M.-J., Raghavan V.	56489371900;7201862841;7103247218;	Review: Sustainable production of hydroxymethylfurfural and levulinic acid: Challenges and opportunities	2015	Biomass and Bioenergy	72			143	183		307	10.1016/j.biombioe.2014.11.007	https://www.scopus.com/inward/record.uri?eid=2-s2.0-84921447246&doi=10.1016%2fj.biombioe.2014.11.007&partnerID=40&md5=0bdd9475f2fe3343f1ab5d9a661700c8	Bioresource Engineering Department, McGill University, 21111 Lakeshore Rd., Ste-Anne de Bellevue, QC H9X 3V9, Canada	Mukherjee, A., Bioresource Engineering Department, McGill University, 21111 Lakeshore Rd., Ste-Anne de Bellevue, QC H9X 3V9, Canada; Dumont, M.-J., Bioresource Engineering Department, McGill University, 21111 Lakeshore Rd., Ste-Anne de Bellevue, QC H9X 3V9, Canada; Raghavan, V., Bioresource Engineering Department, McGill University, 21111 Lakeshore Rd., Ste-Anne de Bellevue, QC H9X 3V9, Canada	Hydroxymethylfurfural (HMF) and levulinic acid (LA) are two of the most promising chemicals derived from biomass owing to their convertibility into a large number of chemicals having applications in diverse industries. Their transition from niche products to mass-produced chemicals, however, requires their production from sustainable biomass feedstocks at low costs using environment-friendly tech…	Biorefinery; Hydroxymethylfurfural; Levulinic acid; Microwave heating; Synthetic pathways	Chemicals; Microwave heating; Microwave irradiation; Organic acids; Biorefineries; Environment friendly; Environmental footprints; Hydroxymethylfurfural; Levulinic acid; Sustainable production; Synthetic pathways; Various substrates; Sustainable development; biomass; commercialization; ecological footprint; microwave radiation; niche; organic compound; sustainability	Review	Final		Scopus	2-s2.0-84921447246
Srirangan K., Akawi L., Moo-Young M., Chou C.P.	37091697200;55241659700;7005897217;24279220300;	Towards sustainable production of clean energy carriers from biomass resources	2012	Applied Energy	100			172	186		294	10.1016/j.apenergy.2012.05.012	https://www.scopus.com/inward/record.uri?eid=2-s2.0-84867693117&doi=10.1016%2fj.apenergy.2012.05.012&partnerID=40&md5=d380f4e0523ac24281aa9b3ef9e7b974	Department of Chemical Engineering, University of Waterloo, Waterloo ON, 2L 3G1, Canada; Department of Biology, University of Waterloo, Waterloo ON, N2L 3G1, Canada	Srirangan, K., Department of Chemical Engineering, University of Waterloo, Waterloo ON, 2L 3G1, Canada; Akawi, L., Department of Biology, University of Waterloo, Waterloo ON, N2L 3G1, Canada; Moo-Young, M., Department of Chemical Engineering, University of Waterloo, Waterloo ON, 2L 3G1, Canada; Chou, C.P., Department of Chemical Engineering, University of Waterloo, Waterloo ON, 2L 3G1, Canada	A great fraction of the world's energy requirements are presently met through the unfettered use of fossil-derived fuels. However, due to the anticipated demise of these energy sources and the environmental and socioeconomic concerns associated with their use, a recent paradigm shift is to displace conventional fuels with renewable energy sources. Among various alternatives, biomasses have garner…	Biochemical conversions; Biofuels; Biomass; Clean energy; Feedstock; Renewable energy	Biofuels; Economics; Feedstocks; Refining; Renewable energy resources; Bio-mass energy; Biochemical conversion; Biomass resources; Bioprocessing; Biorefineries; Clean energy; Clean production; Conventional fuel; Conversion technology; Cost-efficient; Energy requirements; Energy source; Future challenges; Paradigm shifts; Potential feedstock; Renewable energies; Renewable energy source; State of t…	Article	Final		Scopus	2-s2.0-84867693117
Choi S., Song C.W., Shin J.H., Lee S.Y.	55752475300;55311644800;55829806900;57193960263;	Biorefineries for the production of top building block chemicals and their derivatives	2015	Metabolic Engineering	28			223	239		285	10.1016/j.ymben.2014.12.007	https://www.scopus.com/inward/record.uri?eid=2-s2.0-84923809316&doi=10.1016%2fj.ymben.2014.12.007&partnerID=40&md5=11455c623803fcfcb5e900301c1ab0fb	Metabolic and Biomolecular Engineering National Research Laboratory, Dept. of Chemical and Biomolecular Engineering, Center for Systems and Synthetic Biotechnology, Institute for the BioCentury, Korea Advanced Inst. of Sci. and Tech. (KAIST), Daejeon, 305-701, South Korea; BioProcess Engineering Research Center, KAIST, Daejeon, 305-701, South Korea; BioInformatics Research Center, KAIST, Daejeon,…	Choi, S., Metabolic and Biomolecular Engineering National Research Laboratory, Dept. of Chemical and Biomolecular Engineering, Center for Systems and Synthetic Biotechnology, Institute for the BioCentury, Korea Advanced Inst. of Sci. and Tech. (KAIST), Daejeon, 305-701, South Korea, BioProcess Engineering Research Center, KAIST, Daejeon, 305-701, South Korea; Song, C.W., Metabolic and Biomolecula…	Due to the growing concerns on the climate change and sustainability on petrochemical resources, DOE selected and announced the bio-based top 12 building blocks and discussed the needs for developing biorefinery technologies to replace the current petroleum based industry in 2004. Over the last 10 years after its announcement, many studies have been performed for the development of efficient tech…	Biorefinery; Commercialization; DOE report; Platform chemicals	Amino acids; Bioconversion; Climate change; Petroleum industry; Refining; 3-Hydroxypropionic acid; Biorefineries; Biorefinery development; Commercialization; DOE report; Petrochemical resources; Platform chemicals; Technological advances; Industrial chemicals; 2,5 furan dicarboxylic acid; 3 hydroxybutyrolactone; alcohol; aspartic acid; biohydrocarbon; butyrolactone; chemical compound; dicarboxyli…	Review	Final		Scopus	2-s2.0-84923809316
Pires J.C.M., Alvim-Ferraz M.C.M., Martins F.G., Simões M.	57199322750;57193783406;35226565400;57220607747;	Carbon dioxide capture from flue gases using microalgae: Engineering aspects and biorefinery concept	2012	Renewable and Sustainable Energy Reviews	16	5		3043	3053		269	10.1016/j.rser.2012.02.055	https://www.scopus.com/inward/record.uri?eid=2-s2.0-84858713627&doi=10.1016%2fj.rser.2012.02.055&partnerID=40&md5=0780778344df66d29b0dc5e85b489f7b	Departamento de Engenharia Química, Faculdade de Engenharia, Universidade Do Porto, Rua Dr. Roberto Frias, 4200-465 Porto, Portugal	Pires, J.C.M., Departamento de Engenharia Química, Faculdade de Engenharia, Universidade Do Porto, Rua Dr. Roberto Frias, 4200-465 Porto, Portugal; Alvim-Ferraz, M.C.M., Departamento de Engenharia Química, Faculdade de Engenharia, Universidade Do Porto, Rua Dr. Roberto Frias, 4200-465 Porto, Portugal; Martins, F.G., Departamento de Engenharia Química, Faculdade de Engenharia, Universidade Do Port…	Carbon dioxide (CO 2) is one of the most important contributors for the increase of the greenhouse effect. CO 2 concentrations are increasing in the last decades mainly due to the increase of anthropogenic emissions. To reduce the effects caused by this environmental problem, several technologies were studied to capture CO 2 from large emission source points: (i) absorption; (ii) adsorption; (iii…	Biomass production; CO 2 capture; Environmental benefits; Microalgal cultures	Added values; Animal feed; Anthropogenic emissions; Biomass productions; Biorefinery concept; Carbon capture and storage; Carbon dioxide capture; Cryogenic distillations; Emission sources; Engineering aspects; Environmental benefits; Environmental problems; Environmental sustainability; Gas separation membrane; Geological formation; Key process; Micro-algae; Microalgal biomass; Microalgal culture…	Review	Final		Scopus	2-s2.0-84858713627
Ruiz J., Olivieri G., De Vree J., Bosma R., Willems P., Reith J.H., Eppink M.H.M., Kleinegris D.M.M., Wijffels R.H., Barbosa M.J.	55200292200;7006828504;56123512800;7003343883;56821091000;25030955400;6603540205;6505582179;7006318656;12041481600;	Towards industrial products from microalgae	2016	Energy and Environmental Science	9	10		3036	3043		256	10.1039/c6ee01493c	https://www.scopus.com/inward/record.uri?eid=2-s2.0-84990954993&doi=10.1039%2fc6ee01493c&partnerID=40&md5=ac21df9db18f0fc1e9e7423db7ad06bd	Food and Biobased Research, AlgaePARC, Wageningen UR, PO Box 17, AA Wageningen, 6700, Netherlands; Wageningen University, Bioprocess Engineering, AlgaePARC, P.O. Box 16, 6700 AA Wageningen, Netherlands; Value for Technology Bvba, Acaciastraat 14, Erps-Kwerps, B-3071, Belgium; Nord University, Faculty of Biosciences and Aquaculture, N-8049 Bodø, Norway	Ruiz, J., Food and Biobased Research, AlgaePARC, Wageningen UR, PO Box 17, AA Wageningen, 6700, Netherlands, Wageningen University, Bioprocess Engineering, AlgaePARC, P.O. Box 16, 6700 AA Wageningen, Netherlands; Olivieri, G., Wageningen University, Bioprocess Engineering, AlgaePARC, P.O. Box 16, 6700 AA Wageningen, Netherlands; De Vree, J., Wageningen University, Bioprocess Engineering, AlgaePAR…	Microalgae show an enormous potential as sustainable feedstock for numerous bioproducts. The current work analyzes the feasibility of business cases for different markets of products from microalgae. We perform a techno-economic evaluation of the whole process chain including cultivation, biorefinery and market exploitation for a 100 hectares facility in six locations. Our projections show a curr…		Algae; Commerce; Costs; Microorganisms; Refining; Sensitivity analysis; Business case; Chemical commodities; Cost competitiveness; Industrial product; Microalgae cultivation; Net present value; Techno-economic evaluation; Whole process chains; Cost reduction; algal culture; biogenic material; biological production; biomass; biotechnology; economic analysis; industrial production; market condition…	Review	Final		Scopus	2-s2.0-84990954993
Ma R., Xu Y., Zhang X.	56070082200;57216274776;47062428700;	Catalytic oxidation of biorefinery lignin to value-added chemicals to support sustainable biofuel production	2015	ChemSusChem	8	1		24	51		237	10.1002/cssc.201402503	https://www.scopus.com/inward/record.uri?eid=2-s2.0-84920841522&doi=10.1002%2fcssc.201402503&partnerID=40&md5=1d5505c64bcff5b46f4be04382fb8b19	Voiland School of Chemical Engineering and Bioengineering Bioproducts, Science and Engineering Laboratory, Washington State University, 2710 Crimson Way, Richland, WA 99354, United States; State Key Laboratory of Inorganic Synthesis and Preparative Chemistry, College of Chemistry, Jilin University, Changchun, 130012, China	Ma, R., Voiland School of Chemical Engineering and Bioengineering Bioproducts, Science and Engineering Laboratory, Washington State University, 2710 Crimson Way, Richland, WA 99354, United States; Xu, Y., State Key Laboratory of Inorganic Synthesis and Preparative Chemistry, College of Chemistry, Jilin University, Changchun, 130012, China; Zhang, X., Voiland School of Chemical Engineering and Bio…	(Figure Presented). Transforming plant biomass to biofuel is one of the few solutions that can truly sustain mankind's long-term needs for liquid transportation fuel with minimized environmental impact. However, despite decades of effort, commercial development of biomass-to-biofuel conversion processes is still not an economically viable proposition. Identifying value-added co-products along wit…	Dicarboxylic acid; Lignin; Oxidation; Phenol; Quinone	Bioconversion; Biofuels; Biomass; Catalyst selectivity; Catalysts; Delignification; Environmental impact; Lignin; Oxidation; Phenols; Refining; Sustainable development; Commercial development; Conversion technology; Dicarboxylic acid; Economic feasibilities; Lignin depolymerization; Lignocellulosic biomass; Liquid transportation; Quinone; Catalytic oxidation; Biomass; Carboxylic Acids; E I S; Fue…	Review	Final		Scopus	2-s2.0-84920841522
Luo L., Van Der Voet E., Huppes G., Udo De Haes H.A.	35307615000;6603760808;6602869062;7003986111;	Allocation issues in LCA methodology: A case study of corn stover-based fuel ethanol	2009	International Journal of Life Cycle Assessment	14	6		529	539		204	10.1007/s11367-009-0112-6	https://www.scopus.com/inward/record.uri?eid=2-s2.0-69549112874&doi=10.1007%2fs11367-009-0112-6&partnerID=40&md5=1575add6755fa4f7bca3a18ae7c80123	Department of Industrial Ecology, Institute of Environmental Sciences (CML), Leiden University, P.O. Box 9518, Leiden, RA 2300, Netherlands	Luo, L., Department of Industrial Ecology, Institute of Environmental Sciences (CML), Leiden University, P.O. Box 9518, Leiden, RA 2300, Netherlands; Van Der Voet, E., Department of Industrial Ecology, Institute of Environmental Sciences (CML), Leiden University, P.O. Box 9518, Leiden, RA 2300, Netherlands; Huppes, G., Department of Industrial Ecology, Institute of Environmental Sciences (CML), L…	Background, aim, and scope: Facing the threat of oil depletion and climate change, a shift from fossil resources to renewables is ongoing to secure long-term low carbon energy supplies. In view of the carbon dioxide reduction targets agreed upon in the Kyoto protocol, bioethanol has become an attractive option for one energy application, as transport fuel. Many studies on the LCA of fuel ethanol …	Allocation; Corn stover; E10; E85; Environmental impact; Fuel ethanol; Gasoline; System expansion	alcohol; cellulase; fuel; gasoline; abiotic stress; agriculture; article; corn; depletion; energy; environmental impact; eutrophication; greenhouse effect; land use; life cycle assessment; ozone layer; photooxidation; priority journal; sensitivity analysis; Panicum virgatum; Zea mays	Article	Final		Scopus	2-s2.0-69549112874
Moraes B.S., Zaiat M., Bonomi A.	55989421700;7004252408;7004767629;	Anaerobic digestion of vinasse from sugarcane ethanol production in Brazil: Challenges and perspectives	2015	Renewable and Sustainable Energy Reviews	44			888	903		195	10.1016/j.rser.2015.01.023	https://www.scopus.com/inward/record.uri?eid=2-s2.0-84921956662&doi=10.1016%2fj.rser.2015.01.023&partnerID=40&md5=c7ea976b4357a8df742b71858ef42be0	Brazilian Bioethanol Science and Technology Laboratory (CTBE), Brazilian Center for Research in Energy and Materials (CNPEM), Polo II de Alta Tecnologia, Rua Giuseppe Máximo Scolfaro, 10.000, Campinas, SP, 13083-970, Brazil; Biological Processes Laboratory (LPB), São Carlos Engineering School (EESC), University of São Paulo (USP), Av. João Dagnone, 1100, Santa Angelina, São Carlos, SP, 13563-120,…	Moraes, B.S., Brazilian Bioethanol Science and Technology Laboratory (CTBE), Brazilian Center for Research in Energy and Materials (CNPEM), Polo II de Alta Tecnologia, Rua Giuseppe Máximo Scolfaro, 10.000, Campinas, SP, 13083-970, Brazil; Zaiat, M., Biological Processes Laboratory (LPB), São Carlos Engineering School (EESC), University of São Paulo (USP), Av. João Dagnone, 1100, Santa Angelina, S…	The replacement of fossil fuels by biofuels has been extremely important worldwide to stimulate the growth of economies based on the sustainability through the use of renewable resources. Anaerobic digestion for biogas production is recognized as a clean technology that allies the suitability of wastes with energy generation, fulfilling the requirements for a sustainable alternative to provide th…	Anaerobic digestion; Biogas; Pentoses liquor; Sugarcane ethanol production; Sustainable biorefinery; Vinasse	Biofuels; Biogas; Ethanol; Fossil fuels; Refining; Sustainable development; Biofuels production; Biorefineries; Energy generations; Environmental benefits; Ethanol production; Pentoses liquor; Renewable resource; Vinasses; Anaerobic digestion	Review	Final		Scopus	2-s2.0-84921956662
Erickson B., Nelson J.E., Winters P.	23975592100;7404795869;36830229500;	Perspective on opportunities in industrial biotechnology in renewable chemicals	2012	Biotechnology Journal	7	2		176	185		190	10.1002/biot.201100069	https://www.scopus.com/inward/record.uri?eid=2-s2.0-84856030065&doi=10.1002%2fbiot.201100069&partnerID=40&md5=ad62e6a745b0c5070cfdcb35630a1177	Biotechnology Industry Organization (BIO), Washington, DC, United States; URS Corporation, Germantown, MD, United States	Erickson, B., Biotechnology Industry Organization (BIO), Washington, DC, United States; Nelson, J.E., URS Corporation, Germantown, MD, United States; Winters, P., Biotechnology Industry Organization (BIO), Washington, DC, United States	[No abstract available]	Biorefinery; Chemical building blocks; Industrial biotechnology; Metabolic engineering; Synthetic biology	1,3 propanediol; 1,4 diacid derivative; acetic acid; adipic acid; arabinitol; aspartic acid; biofuel; fumaric acid; gasoline; glutamic acid; glycerol; industrial chemical; itaconic acid; levulinic acid; malic acid; microbial enzyme; plastic; polyethylene; polyhydroxyalkanoic acid; polylactic acid; polyol; saccharic acid; sorbitol; stainless steel; succinic acid; surfactant; terpene; tert butyl me…	Note	Final		Scopus	2-s2.0-84856030065
Puga A.V.	26040941800;	Photocatalytic production of hydrogen from biomass-derived feedstocks	2016	Coordination Chemistry Reviews	315			1	66		189	10.1016/j.ccr.2015.12.009	https://www.scopus.com/inward/record.uri?eid=2-s2.0-84960444535&doi=10.1016%2fj.ccr.2015.12.009&partnerID=40&md5=21f331d7bdf4513f4f4d2fe4a559de85	Instituto Universitario de Tecnología Química CSIC-UPV, Universitat Politècnica de València, Av. De los Naranjos, s/n, Valencia, 46022, Spain	Puga, A.V., Instituto Universitario de Tecnología Química CSIC-UPV, Universitat Politècnica de València, Av. De los Naranjos, s/n, Valencia, 46022, Spain	The application of photocatalysis for the utilisation of sunlight energy is intensely investigated in present times, particularly in prospect of generating solar fuels by hydrogen production or CO2 reduction processes as tools for societies aiming to relief their thirst for fossil resources. From the perspective of sustainability, the rational use of biomass-derived feedstocks for photocatalytic …	Biomass; Hydrogen; Photocatalysis; Semiconductors; Solar energy		Review	Final		Scopus	2-s2.0-84960444535
Dahiya S., Kumar A.N., Shanthi Sravan J., Chatterjee S., Sarkar O., Mohan S.V.	56514887500;57214141400;57185755900;57195399867;55842249500;57201282225;	Food waste biorefinery: Sustainable strategy for circular bioeconomy	2018	Bioresource Technology	248			2	12		185	10.1016/j.biortech.2017.07.176	https://www.scopus.com/inward/record.uri?eid=2-s2.0-85027692753&doi=10.1016%2fj.biortech.2017.07.176&partnerID=40&md5=d7ad818f1bc7b922d089fcf83aeb1d34	Bioengineering and Environmental Sciences Lab, EEFF Department, CSIR-Indian Institute of Chemical Technology (CSIR-IICT), Hyderabad, 500007, India	Dahiya, S., Bioengineering and Environmental Sciences Lab, EEFF Department, CSIR-Indian Institute of Chemical Technology (CSIR-IICT), Hyderabad, 500007, India; Kumar, A.N., Bioengineering and Environmental Sciences Lab, EEFF Department, CSIR-Indian Institute of Chemical Technology (CSIR-IICT), Hyderabad, 500007, India; Shanthi Sravan, J., Bioengineering and Environmental Sciences Lab, EEFF Depart…	Enormous quantity of food waste (FW) is becoming a global concern. To address this persistent problem, sustainable interventions with green technologies are essential. FW can be used as potential feedstock in biological processes for the generation of various biobased products along with its remediation. Enabling bioprocesses like acidogenesis, fermentation, methanogenesis, solventogenesis, photo…	Biobased products; Bioenergy; Closed loop; Food waste; Valorisation	Bioconversion; Electrophysiology; Integrated control; Linear transformations; Mathematical transformations; Refining; Bio-based products; Bio-energy; Closed loops; Food waste; Valorisation; Chemical contamination; biogas; biopolymer; butanol; carbohydrate; hydrogen; medium chain fatty acid; volatile fatty acid; biofuel; bioenergy; biogenic mineral; chemical process; environmental economics; food …	Review	Final		Scopus	2-s2.0-85027692753
Goh C.S., Lee K.T.	57212218308;8675851300;	A visionary and conceptual macroalgae-based third-generation bioethanol (TGB) biorefinery in Sabah, Malaysia as an underlay for renewable and sustainable development	2010	Renewable and Sustainable Energy Reviews	14	2		842	848		181	10.1016/j.rser.2009.10.001	https://www.scopus.com/inward/record.uri?eid=2-s2.0-72049123466&doi=10.1016%2fj.rser.2009.10.001&partnerID=40&md5=e6e90204e98589146ddf03e75682089e	School of Chemical Engineering, Universiti Sains Malaysia, Engineering Campus, Seri Ampangan, Seberang Perai Selatan, 14300 Nibong Tebal, Pulau Pinang, Malaysia	Goh, C.S., School of Chemical Engineering, Universiti Sains Malaysia, Engineering Campus, Seri Ampangan, Seberang Perai Selatan, 14300 Nibong Tebal, Pulau Pinang, Malaysia; Lee, K.T., School of Chemical Engineering, Universiti Sains Malaysia, Engineering Campus, Seri Ampangan, Seberang Perai Selatan, 14300 Nibong Tebal, Pulau Pinang, Malaysia	Several biofuel candidates were proposed to displace fossil fuels in order to eliminate the vulnerability of energy sector. Biodiesel and bioethanol produced from terrestrial plants have attracted the attention of the world as potential substitute. However, due to food vs. fuel competition as well as land consumption of these biofuel, they have brought much controversy and debate on their sustain…	Bioethanol; Biorefinery; Macroalgae; Sustainable development	Arable land; Biorefineries; Energy sector; Fuel ethanol; Macro-algae; Malaysia; Possible solutions; Sustainable energy; Terrestrial plants; Third generation; Bioconversion; Energy conservation; Ethanol; Fossil fuels; Land use; Seawater; Seaweed; Strategic planning; Sugar (sucrose); Sugars; Sustainable development; Bioethanol	Review	Final		Scopus	2-s2.0-72049123466
Zhu L.	37091890100;	Biorefinery as a promising approach to promote microalgae industry: An innovative framework	2015	Renewable and Sustainable Energy Reviews	41			1376	1384		178	10.1016/j.rser.2014.09.040	https://www.scopus.com/inward/record.uri?eid=2-s2.0-84908424375&doi=10.1016%2fj.rser.2014.09.040&partnerID=40&md5=fd1dac7e5573021c65dd0b6d53227b3e	Faculty of Technology, University of Vaasa, Vaasa, FI65101, Finland; Department of Civil and Environmental Engineering, Aalto University, Espoo, FI00076, Finland	Zhu, L., Faculty of Technology, University of Vaasa, Vaasa, FI65101, Finland, Department of Civil and Environmental Engineering, Aalto University, Espoo, FI00076, Finland	In response to energy crisis, global warming and climate changes, microalgae have received a great deal of interest as a biofuel feedstock. However, the development of microalgal biofuels witnesses an obvious and serious dilemma. The reported literature shows that "fuel only" option is not economically viable due to the overwhelming investments in capital and operation. Hence, it is questionable …	Biofuels; Economics; Microalgae; Microalgal biorefinery; Production cost	Algae; Bioconversion; Biodiesel; Biofuels; Biogas; Cost effectiveness; Economics; Energy policy; Ethanol; Global warming; Investments; Microorganisms; Refining; Biorefineries; Biorefinery concept; Economically viable; Effectiveness assessment; Global warming and climate changes; Micro-algae; Microalgal biofuels; Production cost; Bioethanol	Review	Final		Scopus	2-s2.0-84908424375
Santibañez-Aguilar J.E., González-Campos J.B., Ponce-Ortega J.M., Serna-González M., El-Halwagi M.M.	39962345500;56013530200;6506180301;22036038300;7004412200;	Optimal planning and site selection for distributed multiproduct biorefineries involving economic, environmental and social objectives	2014	Journal of Cleaner Production	65			270	294		174	10.1016/j.jclepro.2013.08.004	https://www.scopus.com/inward/record.uri?eid=2-s2.0-84893716578&doi=10.1016%2fj.jclepro.2013.08.004&partnerID=40&md5=8ae578768e1636d8b1f682528cb75243	Chemical Engineering Department, Universidad Michoacana de San Nicolás de Hidalgo, Morelia, Michoacán 58060, Mexico; Institute for Chemical and Biological Research, Universidad Michoacana de San Nicolás de Hidalgo, Morelia, Michoacán 58060, Mexico; Chemical Engineering Department, Texas AandM University, College Station, TX 77843, United States; Chemical and Materials Engineering Department, King…	Santibañez-Aguilar, J.E., Chemical Engineering Department, Universidad Michoacana de San Nicolás de Hidalgo, Morelia, Michoacán 58060, Mexico; González-Campos, J.B., Institute for Chemical and Biological Research, Universidad Michoacana de San Nicolás de Hidalgo, Morelia, Michoacán 58060, Mexico; Ponce-Ortega, J.M., Chemical Engineering Department, Universidad Michoacana de San Nicolás de Hidalgo…	Biorefineries appear to be a viable solution to replace traditional fossil fuel refineries, but their implementation requires the exploration of several aspects, including feedstock selection, processing routes, products, harvesting sites, processing and markets, as well as numerous other sustainability criteria. The optimal solution to these problems is not immediately obvious. Therefore, this s…	Biorefinery supply chain; Environmental and social assessment; Multi-objective optimization; Multiple processing and harvesting sites; Planning; Sustainability	Biorefineries; Life-cycle assessments; Mixed integer linear program; Multiple processing; Pareto optimal solutions; Social assessment; Sustainability considerations; Sustainability criteria; Bioconversion; Commerce; Environmental impact; Feedstocks; Harvesting; Integer programming; Multiobjective optimization; Optimal systems; Planning; Refining; Site selection; Supply chains; Sustainable develop…	Article	Final		Scopus	2-s2.0-84893716578
Klement T., Büchs J.	36476443800;7003856469;	Itaconic acid - A biotechnological process in change	2013	Bioresource Technology	135			422	431		160	10.1016/j.biortech.2012.11.141	https://www.scopus.com/inward/record.uri?eid=2-s2.0-84876478562&doi=10.1016%2fj.biortech.2012.11.141&partnerID=40&md5=e30b3c95896d9eb4432ea289fbd7c44d	AVT, RWTH Aachen University, Worringerweg 1, D-52074 Aachen, Germany	Klement, T., AVT, RWTH Aachen University, Worringerweg 1, D-52074 Aachen, Germany; Büchs, J., AVT, RWTH Aachen University, Worringerweg 1, D-52074 Aachen, Germany	In the last years, itaconic acid has gained increasing interest as future bio-based platform chemical. To replace petrol-based compounds such as methacrylic acid in industry, the economic efficiency of the current biotechnological production processes with the fungus Aspergillus terreus has to be improved. The recent progress in understanding the biosynthesis, the regulation and the cellular tran…	Aspergillus terreus; Biorefinery; Itaconic acid; Ustilago maydis	Aspergillus; Biochemistry; Genetic engineering; Aspergillus terreus; Biorefineries; Biotechnological process; Biotechnological production; Intelligent screenings; Itaconic acid; Sustainable raw materials; Ustilago maydis; Optimization; gasoline; itaconic acid; methacrylic acid; biotechnology; concentration (composition); cost-benefit analysis; fungus; genetic engineering; microbial activity; orga…	Review	Final		Scopus	2-s2.0-84876478562
Moraes B.S., Junqueira T.L., Pavanello L.G., Cavalett O., Mantelatto P.E., Bonomi A., Zaiat M.	55989421700;26654926000;55673033400;9846419000;7801592541;7004767629;7004252408;	Anaerobic digestion of vinasse from sugarcane biorefineries in Brazil from energy, environmental, and economic perspectives: Profit or expense?	2014	Applied Energy	113			825	835		159	10.1016/j.apenergy.2013.07.018	https://www.scopus.com/inward/record.uri?eid=2-s2.0-84883807347&doi=10.1016%2fj.apenergy.2013.07.018&partnerID=40&md5=fc21745bbdf96b26c91751db53ffc301	Brazilian Bioethanol Science and Technology Laboratory (CTBE), Brazilian Center for Research in Energy and Materials (CNPEM), Rua Giuseppe Máximo Scolfaro, 10.000, Polo II de Alta Tecnologia, P.O. Box 6170, Campinas, São Paulo 13083 - 970, Brazil; Biological Processes Laboratory (LPB), Center for Research, Development and Innovation in Environmental Engineering (CPDI-EA), São Carlos Engineering S…	Moraes, B.S., Brazilian Bioethanol Science and Technology Laboratory (CTBE), Brazilian Center for Research in Energy and Materials (CNPEM), Rua Giuseppe Máximo Scolfaro, 10.000, Polo II de Alta Tecnologia, P.O. Box 6170, Campinas, São Paulo 13083 - 970, Brazil; Junqueira, T.L., Brazilian Bioethanol Science and Technology Laboratory (CTBE), Brazilian Center for Research in Energy and Materials (CN…	The need to improve the sustainability of bioethanol production from sugarcane in Brazil has intensified the search for process energy optimization coupled with the environmental suitability of the generated coproducts and wastes. In this scenario, the anaerobic digestion of vinasse (the most abundant effluent from a sugarcane biorefinery) arises as an interesting alternative because, in addition…	Anaerobic digestion; Biogas; Biorefinery; Environmental impacts; Sugarcane; Vinasse	Alternative fuels; Bagasse; Bioconversion; Biogas; Economic analysis; Effluents; Environmental impact; Greenhouse gases; Hydroelectric power plants; Refining; Sugar cane; Sustainable development; Agricultural operations; Bio-ethanol production; Biorefineries; Economic considerations; Economic perspective; Environmental assessment; Hydroelectric plant; Vinasses; Anaerobic digestion; anoxic conditi…	Article	Final		Scopus	2-s2.0-84883807347
Gallezot P.	7004017859;	Catalytic conversion of biomass: Challenges and issues	2008	ChemSusChem	1	8-9		734	737		156	10.1002/cssc.200800091	https://www.scopus.com/inward/record.uri?eid=2-s2.0-54449098578&doi=10.1002%2fcssc.200800091&partnerID=40&md5=973a8d321f2d015599d0e48a36aba7f3	Institut de Recherches sur la Catalyse et l'Environnement de LYON, CNRS/Universit de Lyon, 2, Avenue Albert Einstein, 69626 Villeurbanne, France	Gallezot, P., Institut de Recherches sur la Catalyse et l'Environnement de LYON, CNRS/Universit de Lyon, 2, Avenue Albert Einstein, 69626 Villeurbanne, France	There are strong incentives to develop the production of fuels, chemicals and materials from biomass. However, the extensive use of biomass for industrial production, particularly for biofuels which involves high tonnages, raises environmental and ethical issues that may throw some doubts on the sustainability of these processes. The processing cost of biomass must be decreased by designing new p…	Biomass; Bioproducts; Biorefineries; Sustainable chemistry	Biofuels; Food supply; Hydrocarbons; Product development; Sustainable development; Agricultural crops; Biofuel production; Bioproducts; Biorefineries; Catalytic conversion; Catalytic system; Ethical issues; Industrial production; Life-cycle assessments; Lignocellulosic feedstocks; Processing costs; Processing Route; Sustainable chemistry; Biomass; agriculture; biomass; catalysis; catering service…	Conference Paper	Final		Scopus	2-s2.0-54449098578
Parajuli R., Dalgaard T., Jørgensen U., Adamsen A.P.S., Knudsen M.T., Birkved M., Gylling M., Schjørring J.K.	36993193200;54790587100;56266089800;6506727012;13408182600;16174563600;55920004900;57013163900;	Biorefining in the prevailing energy and materials crisis: A review of sustainable pathways for biorefinery value chains and sustainability assessment methodologies	2015	Renewable and Sustainable Energy Reviews	43			244	263		153	10.1016/j.rser.2014.11.041	https://www.scopus.com/inward/record.uri?eid=2-s2.0-84912098189&doi=10.1016%2fj.rser.2014.11.041&partnerID=40&md5=3bdddbbd637a713724b55e630b5ea88a	Department of Agroecology, Aarhus University, Blichers Allé 20, Tjele, DK-8830, Denmark; Department of Engineering, Aarhus University, Hangøvej 2, Aarhus N, DK-8200, Denmark; Department of Manufacturing Engineering and Management, Technical University of Denmark, Building 424, Lyngby, DK-2800, Denmark; Department of Food and Resource Economics, University of Copenhagen, Rolighedsvej 25, Frederiks…	Parajuli, R., Department of Agroecology, Aarhus University, Blichers Allé 20, Tjele, DK-8830, Denmark; Dalgaard, T., Department of Agroecology, Aarhus University, Blichers Allé 20, Tjele, DK-8830, Denmark; Jørgensen, U., Department of Agroecology, Aarhus University, Blichers Allé 20, Tjele, DK-8830, Denmark; Adamsen, A.P.S., Department of Engineering, Aarhus University, Hangøvej 2, Aarhus N, DK-8…	The aim of the current paper is to discuss the sustainability aspect of biorefinery systems with focus on biomass supply chains, processing of biomass feedstocks in biorefinery platforms and sustainability assessment methodologies. From the stand point of sustainability, it is important to optimize the agricultural production system and minimize the related environmental impacts at the farming sy…	Biobased product; Biomass feedstock; Biorefinery; Economic performances; Environmental performances; Life Cycle Assessment; Sustainability	Agricultural robots; Agriculture; Bioconversion; Biodegradability; Bioethanol; Biomass; Decision making; Environmental impact; Environmental management; Ethanol; Feedstocks; Food products; Life cycle; Lignin; Lignocellulosic biomass; Proteins; Refining; Supply chains; Bio-based products; Biomass feedstock; Biorefineries; Economic performance; Environmental performance; Life Cycle Assessment (LCA)…	Review	Final		Scopus	2-s2.0-84912098189
Clark J.H., Luque R., Matharu A.S.	57218227445;26643003700;6701570514;	Green chemistry, biofuels, and biorefinery	2012	Annual Review of Chemical and Biomolecular Engineering	3			183	207		152	10.1146/annurev-chembioeng-062011-081014	https://www.scopus.com/inward/record.uri?eid=2-s2.0-84862638264&doi=10.1146%2fannurev-chembioeng-062011-081014&partnerID=40&md5=73b7f675ed655668ea776f1e0d5e5634	Green Chemistry Center of Excellence, Department of Chemistry, University of York, Heslington, York, YO10 5DD, United Kingdom; Departamento de Química Orgánica, Universidad de Córdoba, Córdoba E-14014, Spain	Clark, J.H., Green Chemistry Center of Excellence, Department of Chemistry, University of York, Heslington, York, YO10 5DD, United Kingdom; Luque, R., Departamento de Química Orgánica, Universidad de Córdoba, Córdoba E-14014, Spain; Matharu, A.S., Green Chemistry Center of Excellence, Department of Chemistry, University of York, Heslington, York, YO10 5DD, United Kingdom	In the current climate of several interrelated impending global crises, namely, climate change, chemicals, energy, and oil, the impact of green chemistry with respect to chemicals and biofuels generated from within a holistic concept of a biorefinery is discussed. Green chemistry provides unique opportunities for innovation via product substitution, new feedstock generation, catalysis in aqueous …	Biomass valorization; Environmental chemistry; Platforms; Sustainability	Aqueous media; Biorefineries; Chemical technologies; Consumer demands; Environmental chemistry; Green chemistry; Multiple products; Platforms; Product substitutions; Waste biomass; Bioconversion; Biomass; Chemicals; Climate change; Feedstocks; Refining; Sustainable development; Biofuels; alkane; biofuel; fatty acid; ketone; lignin; solvent; biomass; catalysis; chemistry; green chemistry; microwav…	Review	Final		Scopus	2-s2.0-84862638264
Arevalo-Gallegos A., Ahmad Z., Asgher M., Parra-Saldivar R., Iqbal H.M.N.	57191172331;55335383000;14051678800;55557890800;56564116300;	Lignocellulose: A sustainable material to produce value-added products with a zero waste approach—A review	2017	International Journal of Biological Macromolecules	99			308	318		151	10.1016/j.ijbiomac.2017.02.097	https://www.scopus.com/inward/record.uri?eid=2-s2.0-85014389262&doi=10.1016%2fj.ijbiomac.2017.02.097&partnerID=40&md5=5b2b0adda813a7e31ca2ea8875f9b4fa	School of Engineering and Science, Tecnologico de Monterrey, Campus Monterrey, Ave. Eugenio Garza Sada 2501, Monterrey, N.L. 64849, Mexico; Industrial Biotechnology Laboratory, Department of Biochemistry, University of Agriculture, Faisalabad, Pakistan	Arevalo-Gallegos, A., School of Engineering and Science, Tecnologico de Monterrey, Campus Monterrey, Ave. Eugenio Garza Sada 2501, Monterrey, N.L. 64849, Mexico; Ahmad, Z., Industrial Biotechnology Laboratory, Department of Biochemistry, University of Agriculture, Faisalabad, Pakistan; Asgher, M., Industrial Biotechnology Laboratory, Department of Biochemistry, University of Agriculture, Faisalab…	A novel facility from the green technologies to integrate biomass-based carbohydrates, lignin, oils and other materials extraction and transformation into a wider spectrum of marketable and value-added products with a zero waste approach is reviewed. With ever-increasing scientific knowledge, worldwide economic and environmental consciousness, demands of legislative authorities and the manufactur…	Applications; Bio-refinery; Biological macromolecules; Green biotechnology; Lignocellulose	lignocellulose; petroleum; lignin; lignocellulose; waste; advanced biorefinery; bioenergy; biomass; conventional biorefinery; environmental aspects and related phenomena; environmental impact; environmental sustainability; green biorefinery; lignocellulosic biorefinery; lignocellulosic feedstock biorefinery; Review; thermal analysis; whole crop biorefinery; animal; biotechnology; chemistry; envir…	Review	Final		Scopus	2-s2.0-85014389262
Posada J.A., Patel A.D., Roes A., Blok K., Faaij A.P.C., Patel M.K.	35771590000;36017232300;22952059600;7005422201;6701681600;57196079207;	Potential of bioethanol as a chemical building block for biorefineries: Preliminary sustainability assessment of 12 bioethanol-based products	2013	Bioresource Technology	135			490	499		147	10.1016/j.biortech.2012.09.058	https://www.scopus.com/inward/record.uri?eid=2-s2.0-84876479819&doi=10.1016%2fj.biortech.2012.09.058&partnerID=40&md5=8ecd6b2f20df534553db150315949b27	Energy and Resources Copernicus Institute of Sustainable Development, Utrecht University, Budapestlaan 6, NL-3584 CD Utrecht, Netherlands	Posada, J.A., Energy and Resources Copernicus Institute of Sustainable Development, Utrecht University, Budapestlaan 6, NL-3584 CD Utrecht, Netherlands; Patel, A.D., Energy and Resources Copernicus Institute of Sustainable Development, Utrecht University, Budapestlaan 6, NL-3584 CD Utrecht, Netherlands; Roes, A., Energy and Resources Copernicus Institute of Sustainable Development, Utrecht Univer…	The aim of this study is to present and apply a quick screening method and to identify the most promising bioethanol derivatives using an early-stage sustainability assessment method that compares a bioethanol-based conversion route to its respective petrochemical counterpart. The method combines, by means of a multi-criteria approach, quantitative and qualitative proxy indicators describing econ…	Bioethanol derivatives; Biorefinery analysis; Biorefinery systems; Ethanol conversion; Sustainability assessment	Acetone; Bioconversion; Bioethanol; Butenes; Ethylene; Propylene; Refining; Sustainable development; Biorefineries; Chemical building blocks; Environmental , health and safeties; Ethanol conversion; Integrated biorefinery; Multi-criteria approach; Operational aspects; Sustainability assessment; Ethanol; 1,3 butadiene; acetal; acetaldehyde; acetic acid; acetic acid ethyl ester; acetone; alcohol de…	Article	Final		Scopus	2-s2.0-84876479819
Vlysidis A., Binns M., Webb C., Theodoropoulos C.	35365219200;25649187600;57219219405;6603556762;	A techno-economic analysis of biodiesel biorefineries: Assessment of integrated designs for the co-production of fuels and chemicals	2011	Energy	36	8		4671	4683		146	10.1016/j.energy.2011.04.046	https://www.scopus.com/inward/record.uri?eid=2-s2.0-79961021865&doi=10.1016%2fj.energy.2011.04.046&partnerID=40&md5=44f68400b2398f6777179f20f326781e	School of Chemical Engineering and Analytical Science, The University of Manchester, Manchester, M13 9PL, United Kingdom	Vlysidis, A., School of Chemical Engineering and Analytical Science, The University of Manchester, Manchester, M13 9PL, United Kingdom; Binns, M., School of Chemical Engineering and Analytical Science, The University of Manchester, Manchester, M13 9PL, United Kingdom; Webb, C., School of Chemical Engineering and Analytical Science, The University of Manchester, Manchester, M13 9PL, United Kingdom…	In this work we explore the concept of integrated biorefineries, and we examine alternative schemes for the co-production of biofuels (biodiesel) and chemicals (succinic acid). Four different biorefinery schemes considering the different uses of crude glycerine from the biodiesel process are simulated and compared: (i) the disposal of crude glycerine as a waste, (ii) the purification (through dis…	Biodiesel; Glycerol surplus; Life cycle analysis; Multi-objective optimisation; Succinic acid; Sustainability	Bioconversion; Biological water treatment; Chemicals; Distillation; Economic analysis; Environmental impact; Extraction; Fermentation; Glycerol; Multiobjective optimization; Profitability; Purification; Refining; Sensitivity analysis; Waste disposal; ASPEN PLUS; Batch fermentation; Bioprocesses; Biorefineries; Building blockes; Co-production; Commodity chemicals; Complex kinetics; Cycle time; Dow…	Article	Final		Scopus	2-s2.0-79961021865
Ponnusamy V.K., Nguyen D.D., Dharmaraja J., Shobana S., Banu J.R., Saratale R.G., Chang S.W., Kumar G.	51261449800;55749243300;17345161100;6603192288;16834439700;25959352500;8931821100;7202418804;	A review on lignin structure, pretreatments, fermentation reactions and biorefinery potential	2019	Bioresource Technology	271			462	472		145	10.1016/j.biortech.2018.09.070	https://www.scopus.com/inward/record.uri?eid=2-s2.0-85054024950&doi=10.1016%2fj.biortech.2018.09.070&partnerID=40&md5=c2b2cd3454b791a551be6a02c0b0d904	Department of Medicinal and Applied Chemistry, Kaohsiung Medical University, Kaohsiung City, Taiwan; Research Center for Environmental Medicine, Kaohsiung Medical University, Kaohsiung City, Taiwan; Department of Environmental Energy Engineering, Kyonggi University, Suwon, South Korea; Division of Chemistry, Faculty of Science and Humanities, Sree Sowdambika College of Engineering, Aruppukottai, …	Ponnusamy, V.K., Department of Medicinal and Applied Chemistry, Kaohsiung Medical University, Kaohsiung City, Taiwan, Research Center for Environmental Medicine, Kaohsiung Medical University, Kaohsiung City, Taiwan; Nguyen, D.D., Department of Environmental Energy Engineering, Kyonggi University, Suwon, South Korea; Dharmaraja, J., Division of Chemistry, Faculty of Science and Humanities, Sree So…	In recent years, lignin valorization is commercially an important and advanced sustainable process for lignocellulosic biomass-based industries, primarily through the depolymerization path. The conversion of the lignin moieties into biofuels and other high value-added products are still challenging to the researchers due to the heterogeneity and complex structure of lignin-containing biomass. Bes…	Biofuel; Biorefinery; Hybrid–conversion; Lignin; Lignocellulosic biomass; Sustainability	Biodegradation; Biofuels; Biomass; Fermentation; Microorganisms; Refining; Sustainable development; Biofuel production; Biorefineries; Enzymatic complexes; Lignin degradation; Lignocellulosic biomass; Sustainable process; Value added products; Value-added chemicals; Lignin; carbon fiber; lignin; biofuel; lignin; biochar; biodegradation; biofuel; bioreactor; cellulose; chemical alteration; ferment…	Review	Final		Scopus	2-s2.0-85054024950
Williams P.R.D., Inman D., Aden A., Heath G.A.	35552114100;57216996344;35324090200;14822233900;	Environmental and sustainability factors associated with next-generation biofuels in the U.S.: What do we really know?	2009	Environmental Science and Technology	43	13		4763	4775		145	10.1021/es900250d	https://www.scopus.com/inward/record.uri?eid=2-s2.0-67649954724&doi=10.1021%2fes900250d&partnerID=40&md5=2d0c5cb399013695757f3a662a5a9365	E Risk Sciences, LLP, 4647 Carter Trail, Boulder, CO 80301, United States; National BioEnergy Center, National Renewable Energy Laboratory, 1617 Cole Boulevard, Golden, CO, United States; Strategic Energy Analysis Center, National Renewable Energy Laboratory, 1617 Cole Boulevard, Golden, CO, United States	Williams, P.R.D., E Risk Sciences, LLP, 4647 Carter Trail, Boulder, CO 80301, United States; Inman, D., National BioEnergy Center, National Renewable Energy Laboratory, 1617 Cole Boulevard, Golden, CO, United States; Aden, A., National BioEnergy Center, National Renewable Energy Laboratory, 1617 Cole Boulevard, Golden, CO, United States; Heath, G.A., Strategic Energy Analysis Center, National Ren…	In this paper, we assess what is known or anticipated about environmental and sustainability factors associated with next-generation biofuels relative to the primary conventional biofuels (i.e., corn grain-based ethanol and soybean-based diesel) in the United States during feedstock production and conversion processes. Factors considered include greenhouse (GHG) emissions, air pollutant emissions…		Air pollutant emission; Biofuels production; Biorefineries; Conversion process; Conversion technology; Corn grain; Decision support tools; Energy crops; Feedstock production; Forest residue; Land-use change; Micro-algae; Municipal Solid Waste; Quantitative comparison; Soil health; Solid waste streams; Soybean production; Thermochemical Conversion; Water demand; Water use; Air pollution; Biodivers…	Review	Final		Scopus	2-s2.0-67649954724
Brodin M., Vallejos M., Opedal M.T., Area M.C., Chinga-Carrasco G.	57194511649;15082036800;37108400500;6603881653;54907164400;	Lignocellulosics as sustainable resources for production of bioplastics – A review	2017	Journal of Cleaner Production	162			646	664		143	10.1016/j.jclepro.2017.05.209	https://www.scopus.com/inward/record.uri?eid=2-s2.0-85024089375&doi=10.1016%2fj.jclepro.2017.05.209&partnerID=40&md5=58f39c8ccdad88cb79d5eee0f63c914e	RISE PFI, Høgskoleringen 6b, Trondheim, 7491, Norway; Instituto de Materiales de Misiones (IMAM), Argentina	Brodin, M., RISE PFI, Høgskoleringen 6b, Trondheim, 7491, Norway; Vallejos, M., Instituto de Materiales de Misiones (IMAM), Argentina; Opedal, M.T., RISE PFI, Høgskoleringen 6b, Trondheim, 7491, Norway; Area, M.C., Instituto de Materiales de Misiones (IMAM), Argentina; Chinga-Carrasco, G., RISE PFI, Høgskoleringen 6b, Trondheim, 7491, Norway	The bio-based economy requires a sustainable utilization of bioresources for production of a range of products, including pulp, paper, chemicals, biofuel and bioplastics. Currently, various types of bioplastics are produced industrially, competing in performance and price with the conventional fossil-oil based plastics. However, there is also a major interest in utilizing non-food crops, such as …	Biomass; Bioplastics; Biorefinery; Forestry resources; Fractionation; Sustainability	Biomass; Cellulose; Elastomers; Forestry; Fractionation; Lignin; Oils and fats; Purification; Sustainable development; Timber; Bio-plastics; Bioplastics production; Biorefineries; Forestry resources; Lignocellulosic resources; Purification process; Sustainable resources; Sustainable utilization; Reinforced plastics; Biomass; Forestry; Fractionation; Resources	Review	Final		Scopus	2-s2.0-85024089375
Anitha M., Kamarudin S.K., Kofli N.T.	56553912900;6506009910;21743347100;	The potential of glycerol as a value-added commodity	2016	Chemical Engineering Journal	295			119	130		141	10.1016/j.cej.2016.03.012	https://www.scopus.com/inward/record.uri?eid=2-s2.0-84961588752&doi=10.1016%2fj.cej.2016.03.012&partnerID=40&md5=a1bb162e0fff2cfe884dd07033751367	Department of Chemical and Process Engineering, Universiti Kebangsaan Malaysia, UKM, Bangi, Selangor, 43600, Malaysia; Fuel Cell Institute, Universiti Kebangsaan Malaysia, UKM, Bangi, Selangor, 43600, Malaysia	Anitha, M., Department of Chemical and Process Engineering, Universiti Kebangsaan Malaysia, UKM, Bangi, Selangor, 43600, Malaysia; Kamarudin, S.K., Department of Chemical and Process Engineering, Universiti Kebangsaan Malaysia, UKM, Bangi, Selangor, 43600, Malaysia, Fuel Cell Institute, Universiti Kebangsaan Malaysia, UKM, Bangi, Selangor, 43600, Malaysia; Kofli, N.T., Department of Chemical and …	Glycerol is a by-product of biodiesel, soap and fatty acid manufacturing plants, which are now facing sustainability threats and a reduction in prices in the market due to its oversupply as a result of the rapid expansion of biodiesel plants all over the world. The global production and consumption of glycerol, as well as demand and supply, are evaluated here. Glycerol offers a wide range of new …	Bio-refinery; Biodiesel; Fuel cell; Glycerol; Hydrogen	Biodiesel; Commerce; Fatty acids; Fuel additives; Fuel cells; Hydrogen; Pyrolysis; Substrates; Wastewater treatment; Biorefineries; Demand and supply; Fermentation substrates; Global production; Manufacturing plant; Methanol production; Production of hydrogen; Renewable feedstocks; Glycerol	Review	Final		Scopus	2-s2.0-84961588752
Xu F., Sun J., Konda N.V.S.N.M., Shi J., Dutta T., Scown C.D., Simmons B.A., Singh S.	57203711117;56707739400;10240116200;55537446300;23988716300;33568213400;7102183263;35264950300;	Transforming biomass conversion with ionic liquids: Process intensification and the development of a high-gravity, one-pot process for the production of cellulosic ethanol	2016	Energy and Environmental Science	9	3		1042	1049		136	10.1039/c5ee02940f	https://www.scopus.com/inward/record.uri?eid=2-s2.0-84960943279&doi=10.1039%2fc5ee02940f&partnerID=40&md5=d55f10b947abcf129f9390dc0c5db8fc	Joint BioEnergy Institute, Lawrence Berkeley National Laboratory, Berkeley, CA, United States; Biological and Engineering Sciences Center, Sandia National Laboratories, Livermore, CA, United States; Physical Biosciences Division, Lawrence Berkeley National Laboratory, Berkeley, CA, United States; Energy Analysis and Environmental Impacts Division, Lawrence Berkeley National Laboratory, Berkeley, …	Xu, F., Joint BioEnergy Institute, Lawrence Berkeley National Laboratory, Berkeley, CA, United States, Biological and Engineering Sciences Center, Sandia National Laboratories, Livermore, CA, United States; Sun, J., Joint BioEnergy Institute, Lawrence Berkeley National Laboratory, Berkeley, CA, United States, Biological and Engineering Sciences Center, Sandia National Laboratories, Livermore, CA,…	Producing concentrated sugars and minimizing water usage are key elements in the economics and environmental sustainability of advanced biofuels. Conventional pretreatment processes that require a water-wash step can result in losses of fermentable sugars and generate large volumes of wastewater or solid waste. To address these problems, we have developed high gravity biomass processing with a on…		Bioconversion; Bioethanol; Biomass; Cellulosic ethanol; Ethanol; Greenhouse gases; Liquids; Saccharification; Sugars; Sustainable development; Waste management; Waste treatment; Wastewater treatment; Water resources; Yeast; Bio-ethanol production; Economic and environmental benefits; Environmental sustainability; Enzymatic saccharification; Ionic liquid pretreatment; Management infrastructure; Pr…	Article	Final		Scopus	2-s2.0-84960943279
Liao Y., Koelewijn S.-F., van den Bossche G., van Aelst J., van den Bosch S., Renders T., Navare K., Nicolaï T., van Aelst K., Maesen M., Matsushima H., Thevelein J.M., van Acker K., Lagrain B., Verboekend D., Sels B.F.	55991504900;56084641100;57191405441;56378901800;6603752129;56676259700;57214242840;57215858500;57205302661;57215861545;57215858246;7005611313;7006331971;9737366200;24722396000;6603540994;	A sustainable wood biorefinery for low-carbon footprint chemicals production	2020	Science	367	6484		1385	1390		133	10.1126/science.aau1567	https://www.scopus.com/inward/record.uri?eid=2-s2.0-85082017503&doi=10.1126%2fscience.aau1567&partnerID=40&md5=f759f634c1ce25eaf488d524c860586f	Center for Sustainable Catalysis and Engineering, KU Leuven, Celestijnenlaan 200F, Heverlee, 3001, Belgium; Department of Materials Engineering, KU Leuven, Kasteelpark Arenberg 44, Leuven, 3001, Belgium; Laboratory of Molecular Cell Biology, KU Leuven, Center for Microbiology, VIB, Kasteelpark Arenberg 31, Heverlee, 3001, Belgium; Lawter bvba, Ketenislaan 1C, Haven 1520, Kallo, 9130, Belgium; Cen…	Liao, Y., Center for Sustainable Catalysis and Engineering, KU Leuven, Celestijnenlaan 200F, Heverlee, 3001, Belgium; Koelewijn, S.-F., Center for Sustainable Catalysis and Engineering, KU Leuven, Celestijnenlaan 200F, Heverlee, 3001, Belgium; van den Bossche, G., Center for Sustainable Catalysis and Engineering, KU Leuven, Celestijnenlaan 200F, Heverlee, 3001, Belgium; van Aelst, J., Center for …	The profitability and sustainability of future biorefineries are dependent on efficient feedstock use. Therefore, it is essential to valorize lignin when using wood. We have developed an integrated biorefinery that converts 78 weight % (wt %) of birch into xylochemicals. Reductive catalytic fractionation of the wood produces a carbohydrate pulp amenable to bioethanol production and a lignin oil. …		bioethanol; carbohydrate; carbon; ethylene; lignin; oligomer; phenol; propylene; alkene; phenol derivative; carbon dioxide; carbon footprint; catalysis; catalyst; chemical analysis; chemical compound; chemical reaction; fossil fuel; lignin; sustainability; wood; Article; carbon footprint; catalyst; chemical composition; dealkylation; economic aspect; environmental sustainability; fractionation; h…	Article	Final		Scopus	2-s2.0-85082017503
Sadhukhan J., Ng K.S., Hernandez E.M.	22986518800;33768054900;55263194900;	Biorefineries and Chemical Processes: Design, Integration and Sustainability Analysis	2014	Biorefineries and Chemical Processes: Design, Integration and Sustainability Analysis	9781119990864			1	625		133	10.1002/9781118698129	https://www.scopus.com/inward/record.uri?eid=2-s2.0-84896840074&doi=10.1002%2f9781118698129&partnerID=40&md5=ba6bfd870bf8c413cb3ac605c389fa2b	Centre for Environmental Strategy, University of Surrey, United Kingdom; Centre for Process Integration, University of Manchester, United Kingdom	Sadhukhan, J., Centre for Environmental Strategy, University of Surrey, United Kingdom; Ng, K.S., Centre for Process Integration, University of Manchester, United Kingdom; Hernandez, E.M., Centre for Environmental Strategy, University of Surrey, United Kingdom	As the range of feedstocks, process technologies and products expand, biorefineries will become increasingly complex manufacturing systems. Biorefineries and Chemical Processes: Design, Integration and Sustainability Analysis presents process modelling and integration, and whole system life cycle analysis tools for the synthesis, design, operation and sustainable development of biorefinery and ch…		Bioconversion; Carbon dioxide; Ecodesign; Environmental impact; Fuel cells; Genetic algorithms; Integration; Life cycle; Mathematical programming; Online systems; Refining; Sustainable development; Systems analysis; Water conservation; Carbon dioxide capture; Complex manufacturing systems; Environmental impact analysis; Life Cycle Assessment (LCA); Multi Criteria Analysis; Optimization and geneti…	Book	Final		Scopus	2-s2.0-84896840074
Uihlein A., Schebek L.	12796687400;6602580349;	Environmental impacts of a lignocellulose feedstock biorefinery system: An assessment	2009	Biomass and Bioenergy	33	5		793	802		133	10.1016/j.biombioe.2008.12.001	https://www.scopus.com/inward/record.uri?eid=2-s2.0-63749132660&doi=10.1016%2fj.biombioe.2008.12.001&partnerID=40&md5=1e7e20fc4cbd36de90c6c6521aa5d738	Department of Technology-Induced Material Flow, Institute for Technical Chemistry, Forschungszentrum Karlsruhe GmbH, P.O. Box 3640, 76021 Karlsruhe, Germany	Uihlein, A., Department of Technology-Induced Material Flow, Institute for Technical Chemistry, Forschungszentrum Karlsruhe GmbH, P.O. Box 3640, 76021 Karlsruhe, Germany; Schebek, L., Department of Technology-Induced Material Flow, Institute for Technical Chemistry, Forschungszentrum Karlsruhe GmbH, P.O. Box 3640, 76021 Karlsruhe, Germany	Biomass is a sustainable alternative to fossil energy carriers which are used to produce fuels, electricity, chemicals, and other goods. At the moment, the main biobased products are obtained by the conversion of biomass to basic products like starch, oil, and cellulose. In addition, some single chemicals and fuels are produced. Presently, concepts of biorefineries which will produce a multitude …	Biorefinery; Environmental impact; Life Cycle Assessment; Lignocellulose feedstock	Bio-based products; Biorefinery; Carcinogenics; Conventional products; Derived products; Environmental performance; Fossil energies; Green house gas emissions; Heat recoveries; Life Cycle Assessment; Lignocellulose feedstock; Process heats; Respiratory effects; Sustainable resources; Acids; Bioconversion; Biological materials; Biomass; Cellulose; Environmental impact assessments; Eutrophication; …	Article	Final		Scopus	2-s2.0-63749132660
Kudakasseril Kurian J., Raveendran Nair G., Hussain A., Vijaya Raghavan G.S.	55745826900;42862006400;56723397100;7103247218;	Feedstocks, logistics and pre-treatment processes for sustainable lignocellulosic biorefineries: A comprehensive review	2013	Renewable and Sustainable Energy Reviews	25			205	219		132	10.1016/j.rser.2013.04.019	https://www.scopus.com/inward/record.uri?eid=2-s2.0-84878133510&doi=10.1016%2fj.rser.2013.04.019&partnerID=40&md5=191462e1cd153ee799a7a4b070632294	Department of Bioresource Engineering, McGill University, Macdonald Campus, Ste Anne de Bellevue, QC, H9X 3V9, Canada	Kudakasseril Kurian, J., Department of Bioresource Engineering, McGill University, Macdonald Campus, Ste Anne de Bellevue, QC, H9X 3V9, Canada; Raveendran Nair, G., Department of Bioresource Engineering, McGill University, Macdonald Campus, Ste Anne de Bellevue, QC, H9X 3V9, Canada; Hussain, A., Department of Bioresource Engineering, McGill University, Macdonald Campus, Ste Anne de Bellevue, QC, …	More than a century long research and development on utilization of lignocellulosic biomass for biofuels and biomaterials are still in its formative years and the main reason for this is the over-dependence on the fossil fuel reserves. Active research works in the last decades has resulted in a few industrial units to start, stumble and become the forerunners of future biorefineries. But the curr…	Biorefinery; Decentralized pretreatment; Lignocellulosic feedstocks; Logistics; On-site fractionation; Sustainability	Biomass valorizations; Biorefineries; Industrial units; Lignocellulosic biomass; Lignocellulosic feedstocks; Pre-Treatment; Pretreatment process; Research and development; Bioconversion; Biological materials; Biomass; Feedstocks; Industrial research; Logistics; Proven reserves; Sustainable development; Refining	Review	Final		Scopus	2-s2.0-84878133510
Peccia J., Haznedaroglu B., Gutierrez J., Zimmerman J.B.	6603601344;10541044500;56660735300;7401859671;	Nitrogen supply is an important driver of sustainable microalgae biofuel production	2013	Trends in Biotechnology	31	3		134	138		132	10.1016/j.tibtech.2013.01.010	https://www.scopus.com/inward/record.uri?eid=2-s2.0-84875260535&doi=10.1016%2fj.tibtech.2013.01.010&partnerID=40&md5=5577edf8bd63048181844950fc9e8bca	Department of Chemical and Environmental Engineering, Yale University, 9 Hillhouse Avenue, P.O. Box 208286, New Haven, CT, 06520, United States; Department of Civil, Structural and Environmental Engineering, State University of New York at Buffalo, 207 Jarvis Hall, Buffalo, NY, 14260, United States	Peccia, J., Department of Chemical and Environmental Engineering, Yale University, 9 Hillhouse Avenue, P.O. Box 208286, New Haven, CT, 06520, United States; Haznedaroglu, B., Department of Civil, Structural and Environmental Engineering, State University of New York at Buffalo, 207 Jarvis Hall, Buffalo, NY, 14260, United States; Gutierrez, J., Department of Chemical and Environmental Engineering,…	Favorable growth characteristics continue to generate interest in using triacylglycerides (TAGs) produced from microalgae for biodiesel feedstocks. In this opinion article, we suggest that due to the energy consumption associated with the production of external nitrogen fertilizers, the manner in which nitrogen is supplied to microalgae biorefineries will be an important driver of energy yields, …	Cyanobacteria; Life cycle analysis; Microalgae biofuels; Nitrogen fixation; Nitrogen recycle; Wastewater	Biodiesel feedstock; Biofuel production; Cyanobacteria; Energy productions; Growth characteristic; Life cycle analysis; Micro-algae; Separation technologies; Algae; Anaerobic digestion; Energy utilization; Microorganisms; Nitrogen; Nitrogen fertilizers; Nitrogen fixation; Recycling; Wastewater; Wastewater reclamation; Biofuels; nitrogen; nitrogen fertilizer; triacylglycerol; Acutodesmus obliquus;…	Review	Final		Scopus	2-s2.0-84875260535
Venkata Mohan S., Modestra J.A., Amulya K., Butti S.K., Velvizhi G.	57201282225;55839363800;55001785100;56868529800;36191284200;	A Circular Bioeconomy with Biobased Products from CO2 Sequestration	2016	Trends in Biotechnology	34	6		506	519		129	10.1016/j.tibtech.2016.02.012	https://www.scopus.com/inward/record.uri?eid=2-s2.0-84961966547&doi=10.1016%2fj.tibtech.2016.02.012&partnerID=40&md5=acb86e0de28cb11601df8e306c4b3ab0	Bioengineering and Environmental Sciences (BEES) Division, CSIR-Indian Institute of Chemical Technology (CSIR-IICT), Hyderabad, 500 007, India	Venkata Mohan, S., Bioengineering and Environmental Sciences (BEES) Division, CSIR-Indian Institute of Chemical Technology (CSIR-IICT), Hyderabad, 500 007, India; Modestra, J.A., Bioengineering and Environmental Sciences (BEES) Division, CSIR-Indian Institute of Chemical Technology (CSIR-IICT), Hyderabad, 500 007, India; Amulya, K., Bioengineering and Environmental Sciences (BEES) Division, CSIR-…	The unprecedented climate change influenced by elevated concentrations of CO2 has compelled the research world to focus on CO2 sequestration. Although existing natural and anthropogenic CO2 sinks have proven valuable, their ability to further assimilate CO2 is now questioned. Thus, we highlight here the importance of biological sequestration methods as alternate and viable routes for mitigating c…	Biorefinery; Carbon cycle; Climate change; Electro fuels; Platform chemicals; Sustainability	Bioconversion; Carbon footprint; Climate change; Fuels; Refining; Sustainable development; Bio-based products; Biorefineries; Carbon cycles; Elevated concentrations; Environmental matrixes; Metabolic pathways; Platform chemicals; Value added products; Carbon dioxide; carbon dioxide; fuel; biological product; carbon dioxide; anaerobic capacity; carbon balance; carbon dioxide fixation; carbon footp…	Review	Final		Scopus	2-s2.0-84961966547
Moncada J., El-Halwagi M.M., Cardona C.A.	22035783000;7004412200;57214443163;	Techno-economic analysis for a sugarcane biorefinery: Colombian case	2013	Bioresource Technology	135			533	543		126	10.1016/j.biortech.2012.08.137	https://www.scopus.com/inward/record.uri?eid=2-s2.0-84876725292&doi=10.1016%2fj.biortech.2012.08.137&partnerID=40&md5=a34496120cc07dba1e44cf414136723e	Instituto de Biotecnología y Agroindustria, Departamento de Ingeniería Química, Universidad Nacional de Colombia sede Manizales, Cra. 27 No. 64-60, Manizales, Colombia; Chemical Engineering Department, Texas A and M University, College Station, TX 77843, United States	Moncada, J., Instituto de Biotecnología y Agroindustria, Departamento de Ingeniería Química, Universidad Nacional de Colombia sede Manizales, Cra. 27 No. 64-60, Manizales, Colombia; El-Halwagi, M.M., Chemical Engineering Department, Texas A and M University, College Station, TX 77843, United States; Cardona, C.A., Instituto de Biotecnología y Agroindustria, Departamento de Ingeniería Química, Uni…	In this paper a techno-economic analysis for a sugarcane biorefinery is presented for the Colombian case. It is shown two scenarios for different conversion pathways as function of feedstock distribution and technologies for sugar, fuel ethanol, PHB, anthocyanins and electricity production. These scenarios are compared with the Colombian base case which simultaneously produce sugar, fuel ethanol …	Biorefinery; Energy; Food security; Sugarcane; Sustainability	Bioconversion; Computer software; Food supply; Refining; Social aspects; Sugar cane; Sustainable development; Biorefineries; Economic feasibilities; Electricity production; Energy; Food security; Productivity analysis; Simulation procedures; Techno-Economic analysis; Economic analysis; alcohol; anthocyanin; bagasse; fuel; molasses; poly(3 hydroxybutyric acid); sugar; biofuel; economic analysis; e…	Article	Final		Scopus	2-s2.0-84876725292
Sádaba I., López Granados M., Riisager A., Taarning E.	34769032500;7003415335;6602918448;17435985600;	Deactivation of solid catalysts in liquid media: the case of leaching of active sites in biomass conversion reactions	2015	Green Chemistry	17	8		4133	4145		125	10.1039/c5gc00804b	https://www.scopus.com/inward/record.uri?eid=2-s2.0-84938509313&doi=10.1039%2fc5gc00804b&partnerID=40&md5=a63a89b06a2068f0027e69c5e61aae31	Haldor Topsøe A/S, Nymøllevej 55, Kgs. Lyngby, 2800, Denmark; Institute of Catalysis and Petrochemistry, CSIC, C/Marie Curie 2, Cantoblanco, 28049, Spain; Centre for Catalysis and Sustainable Chemistry, Department of Chemistry, Technical University of Denmark (DTU), Kgs. Lyngby, DK-2800, Denmark	Sádaba, I., Haldor Topsøe A/S, Nymøllevej 55, Kgs. Lyngby, 2800, Denmark; López Granados, M., Institute of Catalysis and Petrochemistry, CSIC, C/Marie Curie 2, Cantoblanco, 28049, Spain; Riisager, A., Centre for Catalysis and Sustainable Chemistry, Department of Chemistry, Technical University of Denmark (DTU), Kgs. Lyngby, DK-2800, Denmark; Taarning, E., Haldor Topsøe A/S, Nymøllevej 55, Kgs. Ly…	This review is aimed to be a brief tutorial covering the deactivation of solid catalysts in the liquid phase, with specific focus on leaching, which can be especially helpful to researchers not familiarized with catalytic processes in the liquid phase. Leaching refers to the loss of active species from the solid that are transferred into the liquid medium, causing eventually a deactivation of the…			Article	Final		Scopus	2-s2.0-84938509313
Liu S., Lu H., Hu R., Shupe A., Lin L., Liang B.	57201865054;13806649500;20433471900;34768929400;7404131564;12782710500;	A sustainable woody biomass biorefinery	2012	Biotechnology Advances	30	4		785	810		117	10.1016/j.biotechadv.2012.01.013	https://www.scopus.com/inward/record.uri?eid=2-s2.0-84862811595&doi=10.1016%2fj.biotechadv.2012.01.013&partnerID=40&md5=00d18d217e27bf56f80d21ca619aa781	Department of Paper and Bioprocess Engineering, SUNY College of Environmental Science and Forestry, 1 Forestry Drive, Syracuse, NY 13210, United States; State Key Laboratory of Pulp and Paper Engineering, South China University of Technology, Guangzhou, China; College of Chemical Engineering, Sichuan University, Chengdu, China; College of Chemical Engineering and Food Science, Xiangfan University…	Liu, S., Department of Paper and Bioprocess Engineering, SUNY College of Environmental Science and Forestry, 1 Forestry Drive, Syracuse, NY 13210, United States, State Key Laboratory of Pulp and Paper Engineering, South China University of Technology, Guangzhou, China; Lu, H., College of Chemical Engineering, Sichuan University, Chengdu, China; Hu, R., Department of Paper and Bioprocess Engineeri…	Woody biomass is renewable only if sustainable production is imposed. An optimum and sustainable biomass stand production rate is found to be one with the incremental growth rate at harvest equal to the average overall growth rate. Utilization of woody biomass leads to a sustainable economy. Woody biomass is comprised of at least four components: extractives, hemicellulose, lignin and cellulose. …	Biorefinery; Ethanol; Hot-water extraction; Hydrolysis; Membrane separation; Sustainability; Woody biomass	Acid concentrations; Acid hydrolysis; Biological attack; Biorefineries; Biorefinery process; Dilute-acid hydrolysis; Fermentable sugars; Fermentation products; Hemicellulose fraction; High temperature; Higher temperatures; Hot water extraction; Incremental growth; Mass removal; Membrane separation; Monomeric sugars; Potential values; Pre-Treatment; Process steps; Production rates; Residence time;…	Review	Final		Scopus	2-s2.0-84862811595
Gebreslassie B.H., Waymire R., You F.	26648388400;55623840700;56750277000;	Sustainable design and synthesis of algae-based biorefinery for simultaneous hydrocarbon biofuel production and carbon sequestration	2013	AIChE Journal	59	5		1599	1621		112	10.1002/aic.14075	https://www.scopus.com/inward/record.uri?eid=2-s2.0-84876299784&doi=10.1002%2faic.14075&partnerID=40&md5=2d8a1b76198b3b2b979b26b5b1a65b3a	Dept. of Chemical and Biological Engineering, Northwestern University, Evanston, IL, United States	Gebreslassie, B.H., Dept. of Chemical and Biological Engineering, Northwestern University, Evanston, IL, United States; Waymire, R., Dept. of Chemical and Biological Engineering, Northwestern University, Evanston, IL, United States; You, F., Dept. of Chemical and Biological Engineering, Northwestern University, Evanston, IL, United States	The superstructure optimization of algae-based hydrocarbon biorefinery with sequestration of CO2 from power plant flue gas is proposed. The major processing steps include carbon capture, algae growth, dewatering, lipid extraction and power generation, and algal biorefinery. We propose a multiobjective mixed-integer nonlinear programming (MINLP) model that simultaneously maximizes the net present …	Biorefinery; Mixed-integer nonlinear programming; Multiobjective; Superstructure; Sustainability	Biorefineries; Environmental performance; Global warming potential; Mixed-integer nonlinear programming; Multi objective; Superstructure; Superstructure optimization; The net present value (NPV); Bioconversion; Carbon dioxide; Curve fitting; Dewatering; Environmental impact; Environmental management; Flue gases; Global warming; Hydrocarbon refining; Hydrocarbons; Nonlinear programming; Optimizati…	Article	Final		Scopus	2-s2.0-84876299784
Fava F., Totaro G., Diels L., Reis M., Duarte J., Carioca O.B., Poggi-Varaldo H.M., Ferreira B.S.	7006365089;54386060900;7004135568;7102676470;55949683400;55949029200;55875243100;7007036704;	Biowaste biorefinery in Europe: Opportunities and research & development needs	2015	New Biotechnology	32	1		100	108		110	10.1016/j.nbt.2013.11.003	https://www.scopus.com/inward/record.uri?eid=2-s2.0-84912137730&doi=10.1016%2fj.nbt.2013.11.003&partnerID=40&md5=a85b20eee7163b55cbe49ad3254dd0f2	DICAM, Alma Mater Studiorum-University of Bologna, Italy; VITO, Belgium; REQUIMTE/CQFB, Chemistry Department FCT-UNL, Caparica, Portugal; IAMAW/LNEG-UB, Portugal; Universidade Federal do Ceará (UFC), Brazil; Dept. Biotechnology and Bioengineering, CINVESTAV del IPN, Mexico; Biotrend-Inovação e Engenharia em Biotecnologia SA, Portugal	Fava, F., DICAM, Alma Mater Studiorum-University of Bologna, Italy; Totaro, G., DICAM, Alma Mater Studiorum-University of Bologna, Italy; Diels, L., VITO, Belgium; Reis, M., REQUIMTE/CQFB, Chemistry Department FCT-UNL, Caparica, Portugal; Duarte, J., IAMAW/LNEG-UB, Portugal; Carioca, O.B., Universidade Federal do Ceará (UFC), Brazil; Poggi-Varaldo, H.M., Dept. Biotechnology and Bioengineering, CI…	This review aims to explore the needs and opportunities of research & development in the field of biowaste biorefinery in Europe. Modern industry in recent years is giving its close attention on organic waste as a new precious bioresource. Specific biowaste valorisation pathways are focusing on food processing waste, being food sector the first manufacture in Europe. Anyway they need to be furthe…		Bioconversion; Crude oil price; Food processing; Oils and fats; Refining; Sustainable development; Bio-based products; Bioconversion process; Development needs; Environmental benefits; Environmental sustainability; Food processing wastes; Process integration; Processing costs; Costs; oil; waste; Article; biomass; biowaste biorefinery; environmental sustainability; Europe; food processing; food wa…	Article	Final		Scopus	2-s2.0-84912137730
Moncada B J., Aristizábal M V., Cardona A C.A.	22035783000;56786556500;57214443163;	Design strategies for sustainable biorefineries	2016	Biochemical Engineering Journal	116			122	134		108	10.1016/j.bej.2016.06.009	https://www.scopus.com/inward/record.uri?eid=2-s2.0-84977524560&doi=10.1016%2fj.bej.2016.06.009&partnerID=40&md5=564b04581ef1a59aca594263f9c07db0	Instituto de Biotecnología y Agroindustria, Departamento de Ingeniería Química, Universidad Nacional de Colombia at Manizales, Km 07 vía al Magdalena, Colombia	Moncada B, J., Instituto de Biotecnología y Agroindustria, Departamento de Ingeniería Química, Universidad Nacional de Colombia at Manizales, Km 07 vía al Magdalena, Colombia; Aristizábal M, V., Instituto de Biotecnología y Agroindustria, Departamento de Ingeniería Química, Universidad Nacional de Colombia at Manizales, Km 07 vía al Magdalena, Colombia; Cardona A, C.A., Instituto de Biotecnología…	The biorefinery concept is considered as one of the research cornerstones in the last years and as the best option to transform the different biomass systems into value-added products. A review about different approaches related to the modelling and assessment of biorefineries is presented taking into account raw materials, technologies, processing routes, products, and technical, economic and en…	Biorefinery concept; Biorefinery design; Mass index of biorefineries	Bioconversion; Conceptual design; Design; Environmental technology; Basic concepts; Biorefineries; Biorefinery concept; Design strategies; Environmental aspects; Mass index; Processing Route; Value added products; Refining; biofuel; Article; bioenergy; biomass; biomass conversion; biotechnological production; environmental sustainability; green chemistry; microalga; practice guideline; priority j…	Article	Final		Scopus	2-s2.0-84977524560
Arancon R.A.D., Lin C.S.K., Chan K.M., Kwan T.H., Luque R.	54082752300;57204760033;7406032560;56045127800;26643003700;	Advances on waste valorization: New horizons for a more sustainable society	2013	Energy Science and Engineering	1	2		53	71		108	10.1002/ese3.9	https://www.scopus.com/inward/record.uri?eid=2-s2.0-84892673258&doi=10.1002%2fese3.9&partnerID=40&md5=18fe137221910dd63c9c1815793e478b	Department of Chemistry, School of Science and Engineering, Ateneo de Manila University, Loyola Heights, Quezon City, Philippines; School of Energy and Environment, City University of Hong Kong, Hong Kong; Environmental Science Program, School of Life Sciences, Chinese University of Hong Kong, Hong Kong; Departamento de Química Orgánica, Universidad de Córdoba, Campus Universitario de Rabanales, …	Arancon, R.A.D., Department of Chemistry, School of Science and Engineering, Ateneo de Manila University, Loyola Heights, Quezon City, Philippines, School of Energy and Environment, City University of Hong Kong, Hong Kong; Lin, C.S.K., School of Energy and Environment, City University of Hong Kong, Hong Kong; Chan, K.M., Environmental Science Program, School of Life Sciences, Chinese University o…	Increasingly tighter regulations regarding organic waste, and the demand for renewable chemicals and fuels, are pushing the manufacturing industry toward higher sustainability to improve cost-effectiveness and meet customers’ demand. Food waste valorization is one of the current research areas that has attracted a great deal of attention over the past few years as a potential alternative to the d…	Biowaste; Chemicals; Energy; Food waste; Green chemistry; Materials; Waste valorization	Biodiesel; Bioethanol; Chemical contamination; Chemicals; Decomposition; Energy utilization; Incineration; Land fill; Laws and legislation; Materials; Oils and fats; Organic chemicals; Planning; Reaction kinetics; Refining; Sustainable development; Waste disposal; Waste management; Wastes; Bio-waste; Energy; Food waste; Green chemistry; Waste valorizations; Waste incineration	Article	Final		Scopus	2-s2.0-84892673258
Parker N., Tittmann P., Hart Q., Nelson R., Skog K., Schmidt A., Gray E., Jenkins B.	24598096400;56897045100;6506365550;7404560452;35249590300;7403415853;57197205602;7102927027;	Development of a biorefinery optimized biofuel supply curve for the Western United States	2010	Biomass and Bioenergy	34	11		1597	1607		107	10.1016/j.biombioe.2010.06.007	https://www.scopus.com/inward/record.uri?eid=2-s2.0-77955518224&doi=10.1016%2fj.biombioe.2010.06.007&partnerID=40&md5=034c4ae8dfba2e06cab7c530fcab503a	Institute of Transportation Studies, University of California at Davis, One Shields Avenue, Davis, CA 95616, United States; Department of Geography, University of California at Davis, One Shields Avenue, Davis, CA 95616, United States; Department of Land, Air and Water Resources, University of California at Davis, One Shields Avenue, Davis, CA 95616, United States; Engineering Extension, KSU Coll…	Parker, N., Institute of Transportation Studies, University of California at Davis, One Shields Avenue, Davis, CA 95616, United States; Tittmann, P., Department of Geography, University of California at Davis, One Shields Avenue, Davis, CA 95616, United States; Hart, Q., Department of Land, Air and Water Resources, University of California at Davis, One Shields Avenue, Davis, CA 95616, United Sta…	A resource assessment and biorefinery siting optimization model was developed and implemented to assess potential biofuel supply across the Western United States from agricultural, forest, urban, and energy crop biomass. Spatial information including feedstock resources, existing and potential refinery locations and a transportation network model is provided to a mixed integer-linear optimization…	Biofuel; GIS; Optimization; Resource; Supply assessment; Supply chain	Biorefineries; Energy crops; Feedstock production; Feedstock resources; GIS; Linear optimization model; Liquid transportation; Market price; Mixed integer; Objective functions; Optimal locations; Optimization models; Production level; Resource assessments; Spatial informations; Supply and demand chains; Technology change; Transportation network model; Western United States; Biofuels; Crops; Curve…	Article	Final		Scopus	2-s2.0-77955518224
Abraham A., Mathew A.K., Sindhu R., Pandey A., Binod P.	57189852361;56819777900;35760609600;7201771319;8901704900;	Potential of rice straw for bio-refining: An overview	2016	Bioresource Technology	215			29	36		105	10.1016/j.biortech.2016.04.011	https://www.scopus.com/inward/record.uri?eid=2-s2.0-84975247320&doi=10.1016%2fj.biortech.2016.04.011&partnerID=40&md5=8286c7a67be4533fc54556f602901899	Biotechnology Division, National Institute for Interdisciplinary Science and Technology, CSIR, Trivandrum, 695 019, India	Abraham, A., Biotechnology Division, National Institute for Interdisciplinary Science and Technology, CSIR, Trivandrum, 695 019, India; Mathew, A.K., Biotechnology Division, National Institute for Interdisciplinary Science and Technology, CSIR, Trivandrum, 695 019, India; Sindhu, R., Biotechnology Division, National Institute for Interdisciplinary Science and Technology, CSIR, Trivandrum, 695 019…	The biorefinery approach for the production of fuels and chemicals is gaining more and more attraction in recent years. The major advantages of biorefineries are the generation of multiple products with complete utilization of biomass with zero waste generation. Moreover the process will be economically viable when it targets low volume high value products in addition to high volume low value pro…	Biomass; Biorefinery; Rice straw; Sustainability	Bioconversion; Bioethanol; Biomass; Chemical contamination; Chemicals; Fuels; Sustainable development; Asian countries; Biorefineries; Economically viable; High volumes; High-value chemicals; Multiple products; Rice straws; Staple food; Refining; bioethanol; biofuel; biogas; biofuel; waste; biofuel; biomass power; economic analysis; energy resource; refining industry; rice; straw; sustainability;…	Review	Final		Scopus	2-s2.0-84975247320
Rosales-Calderon O., Arantes V.	56252625500;56344492500;	A review on commercial-scale high-value products that can be produced alongside cellulosic ethanol	2019	Biotechnology for Biofuels	12	1	240				100	10.1186/s13068-019-1529-1	https://www.scopus.com/inward/record.uri?eid=2-s2.0-85073675708&doi=10.1186%2fs13068-019-1529-1&partnerID=40&md5=2d61ee7b312fd8038bb61075fa4725f5	Department of Biotechnology, Lorena School of Engineering, University of Sao Paulo, Estrada Municipal Do Campinho, Lorena SP, CEP 12602-810, Brazil	Rosales-Calderon, O., Department of Biotechnology, Lorena School of Engineering, University of Sao Paulo, Estrada Municipal Do Campinho, Lorena SP, CEP 12602-810, Brazil; Arantes, V., Department of Biotechnology, Lorena School of Engineering, University of Sao Paulo, Estrada Municipal Do Campinho, Lorena SP, CEP 12602-810, Brazil	The demand for fossil derivate fuels and chemicals has increased, augmenting concerns on climate change, global economic stability, and sustainability on fossil resources. Therefore, the production of fuels and chemicals from alternative and renewable resources has attracted considerable and growing attention. Ethanol is a promising biofuel that can reduce the consumption of gasoline in the trans…	Bio-based chemicals; Biofuel; Bioproducts; Biorefinery; Cellulosic ethanol; Commercial production; Lignocellulose	Bioethanol; Biofuels; Cellulose; Chemicals; Climate change; Costs; Ethanol; Fossil fuels; Gas emissions; Greenhouse gases; Lignin; Refining; Bio-based chemicals; Bioproducts; Biorefineries; Commercial productions; Lignocellulose; Cellulosic ethanol; biofuel; biomass power; cellulose; ethanol; lignin; production cost	Review	Final		Scopus	2-s2.0-85073675708
Laurens L.M.L., Markham J., Templeton D.W., Christensen E.D., Van Wychen S., Vadelius E.W., Chen-Glasser M., Dong T., Davis R., Pienkos P.T.	36005448900;57192086912;7102149319;53877235600;54986320500;56939046600;57193928357;57204241685;57207712694;35574272700;	Development of algae biorefinery concepts for biofuels and bioproducts; a perspective on process-compatible products and their impact on cost-reduction	2017	Energy and Environmental Science	10	8		1716	1738		100	10.1039/c7ee01306j	https://www.scopus.com/inward/record.uri?eid=2-s2.0-85027681912&doi=10.1039%2fc7ee01306j&partnerID=40&md5=c2d4eba7baf17564fa8404d678fba020	National Bioenergy Center, National Renewable Energy Laboratory, 15013 Denver West Parkway, Golden, CO, United States; Transportation and Hydrogen Systems Center, National Renewable Energy Laboratory, 15013 Denver West Parkway, Golden, CO, United States	Laurens, L.M.L., National Bioenergy Center, National Renewable Energy Laboratory, 15013 Denver West Parkway, Golden, CO, United States; Markham, J., National Bioenergy Center, National Renewable Energy Laboratory, 15013 Denver West Parkway, Golden, CO, United States; Templeton, D.W., National Bioenergy Center, National Renewable Energy Laboratory, 15013 Denver West Parkway, Golden, CO, United Sta…	Identifying and addressing critical improvements in biomass, bioproduct and biofuel productivity is a priority for the nascent algae-based bioeconomy. Economic and sustainability principles should guide these developing improvements and help to unravel the contentious water-food-energy-environment nexus that algae inhabit. Understanding the biochemistry of the storage carbon metabolism of algae t…		Algae; Cost reduction; Productivity; Refining; Sustainable development; Biorefinery concept; Commercial development; Commercial viability; Extraction process; Market opportunities; Molecular identification; Photosynthetic efficiency; Sustainability principles; Biofuels; algae; Nannochloropsis; Scenedesmus	Article	Final		Scopus	2-s2.0-85027681912
Nsanganwimana F., Pourrut B., Mench M., Douay F.	56015408200;23978418500;7003768871;15519244600;	Suitability of Miscanthus species for managing inorganic and organic contaminated land and restoring ecosystem services. A review	2014	Journal of Environmental Management	143			123	134		100	10.1016/j.jenvman.2014.04.027	https://www.scopus.com/inward/record.uri?eid=2-s2.0-84901670230&doi=10.1016%2fj.jenvman.2014.04.027&partnerID=40&md5=40d94a71766e1deb6dcaab9cb79fc46d	Laboratoire Génie Civil et géo-Environnement (LGCgE-EA 4515), Equipe Sols et Environnement, Groupe ISA, 48 boulevard Vauban, 59046 Lille Cedex, France; UMR BIOGECO INRA 1202, Ecologie des Communautés, Université Bordeaux 1, Bât. B2 RDC Est, Avenue des facultés, 33405 Talence, France	Nsanganwimana, F., Laboratoire Génie Civil et géo-Environnement (LGCgE-EA 4515), Equipe Sols et Environnement, Groupe ISA, 48 boulevard Vauban, 59046 Lille Cedex, France; Pourrut, B., Laboratoire Génie Civil et géo-Environnement (LGCgE-EA 4515), Equipe Sols et Environnement, Groupe ISA, 48 boulevard Vauban, 59046 Lille Cedex, France; Mench, M., UMR BIOGECO INRA 1202, Ecologie des Communautés, Uni…	The mitigation of potential health hazards and land scarcity due to land use change can be addressed by restoring functional and ecosystem services of contaminated land. Physico-chemical remediation options are criticized as being costly and not providing environment-friendly solutions. The use of plants and associated microorganisms could be a sustainable, cost-effective option to reduce polluta…	Biomass; Miscanthus; Phytodegradation; Phytostabilization; Soil contamination	aluminum; arsenic; biofuel; cellulose; chromium; ground water; hemicellulose; lead; lignin; lignocellulose; zinc; metal; soil pollutant; bioenergy; dissipation; ecosystem management; ecosystem service; energy crop; grass; land use change; literature review; pollutant; pollution exposure; soil pollution; soil remediation; acute toxicity; agriculture; arable land; biodiversity; bioenergy; biofuel p…	Review	Final		Scopus	2-s2.0-84901670230
Zhu L.D., Hiltunen E., Antila E., Zhong J.J., Yuan Z.H., Wang Z.M.	37091890100;36900308100;55598107700;7201488646;15924240400;7410036678;	Microalgal biofuels: Flexible bioenergies for sustainable development	2014	Renewable and Sustainable Energy Reviews	30			1035	1046		98	10.1016/j.rser.2013.11.003	https://www.scopus.com/inward/record.uri?eid=2-s2.0-84891632132&doi=10.1016%2fj.rser.2013.11.003&partnerID=40&md5=1a3dcd219ccb90e54b509e240bca1612	Guangzhou Institute of Energy Conversion, Key Laboratory of Renewable Energy and Gas Hydrate, Chinese Academy of Sciences, Guangzhou 510640, China; Faculty of Technology, University of Vaasa, FI-65101 Vaasa, Finland; Vaasa Energy Institute, FI-65101 Vaasa, Finland; State Key Laboratory of Microbial Metabolism, School of Life Sciences and Biotechnology, Shanghai Jiao Tong University, Shanghai 2002…	Zhu, L.D., Guangzhou Institute of Energy Conversion, Key Laboratory of Renewable Energy and Gas Hydrate, Chinese Academy of Sciences, Guangzhou 510640, China, Faculty of Technology, University of Vaasa, FI-65101 Vaasa, Finland, Vaasa Energy Institute, FI-65101 Vaasa, Finland; Hiltunen, E., Faculty of Technology, University of Vaasa, FI-65101 Vaasa, Finland, Vaasa Energy Institute, FI-65101 Vaasa,…	To confront energy shortage, global warming and climate changes, biofuels derived from biomass have received increasing attention from the industry, academia and governments. Of the potential sources of biofuels a most promising one is the simple photosynthetic microalgae, which can be grown in open ponds, photobioreactors and fermenters. The advantages to produce biofuels from microalgae include…	Biofuels; Biomass; Microalgae; Sustainability	Biochemical conversion; Environmental conditions; Flexible production; Global warming and climate changes; High lipid contents; Micro-algae; Microalgal biofuels; Microscopic organisms; Biochemical conversion; Environmental conditions; Flexible production; Global warming and climate changes; High lipid contents; Micro-algae; Microalgal biofuels; Microscopic organisms; Algae; Biodiesel; Biofuels; B…	Review	Final		Scopus	2-s2.0-84891632132
Rizwan M., Mujtaba G., Memon S.A., Lee K., Rashid N.	57216635680;57062757900;34880567800;55545743100;35488789200;	Exploring the potential of microalgae for new biotechnology applications and beyond: A review	2018	Renewable and Sustainable Energy Reviews	92			394	404		97	10.1016/j.rser.2018.04.034	https://www.scopus.com/inward/record.uri?eid=2-s2.0-85046684916&doi=10.1016%2fj.rser.2018.04.034&partnerID=40&md5=5d2c3fd4b948ca2978755bded97e1d27	U.S.-Pakistan Centers for Advanced Studies in Water (USPCASW), Mehran University of Engineering and Technology, Jamshoro, 76062, Pakistan; Department of Energy and Environment, Dawood University of Engineering and Technology, M.A Jinnah Road, Karachi, 74800, Pakistan; Institute of Environmental Engineering and Management, Mehran University of Engineering and Technology, Jamshoro, Sindh 76062, Pak…	Rizwan, M., U.S.-Pakistan Centers for Advanced Studies in Water (USPCASW), Mehran University of Engineering and Technology, Jamshoro, 76062, Pakistan; Mujtaba, G., Department of Energy and Environment, Dawood University of Engineering and Technology, M.A Jinnah Road, Karachi, 74800, Pakistan; Memon, S.A., Institute of Environmental Engineering and Management, Mehran University of Engineering and …	The potential of microalgae as an alternative energy source has been adequately studied. However, exclusive use of microalgae as an energy feedstocks cannot warrant their scalability and economical sustainability due to the high cost involved in their biomass processing. The co-processing of microalgae biomass with other related bio-refinery applications can offset their cost and improve their su…	Bio-refinery; Biotechnological applications; Microalgae; Sustainability	Algae; Biomass; Biotechnology; Costs; Feedstocks; Refining; Sustainable development; Alternative energy source; Alternative feedstocks; Biorefineries; Biotechnological applications; Biotechnology applications; Environmental applications; Micro-algae; Technology Integration; Microorganisms	Review	Final		Scopus	2-s2.0-85046684916
Tabatabaei M., Aghbashlo M., Dehhaghi M., Panahi H.K.S., Mollahosseini A., Hosseini M., Soufiyan M.M.	26639886700;23970202200;56604305200;57190438342;53464034800;57197170729;57209660586;	Reactor technologies for biodiesel production and processing: A review	2019	Progress in Energy and Combustion Science	74			239	303		94	10.1016/j.pecs.2019.06.001	https://www.scopus.com/inward/record.uri?eid=2-s2.0-85068423812&doi=10.1016%2fj.pecs.2019.06.001&partnerID=40&md5=aedb1834761984d3f79c933b20249c04	Faculty of Plantation and Agrotechnology, University Technology MARA (UiTM), Shah Alam, Selangor 40450, Malaysia; Department of Microbial Biotechnology, Agricultural Biotechnology Research Institute of Iran (ABRII), Agricultural Research, Education, and Extension Organization (AREEO), Karaj, Iran; Biofuel Research Team (BRTeam), Karaj, Iran; Department of Mechanical Engineering of Agricultural Ma…	Tabatabaei, M., Faculty of Plantation and Agrotechnology, University Technology MARA (UiTM), Shah Alam, Selangor 40450, Malaysia, Department of Microbial Biotechnology, Agricultural Biotechnology Research Institute of Iran (ABRII), Agricultural Research, Education, and Extension Organization (AREEO), Karaj, Iran, Biofuel Research Team (BRTeam), Karaj, Iran; Aghbashlo, M., Department of Mechanical…	Diesel engines are preferred over spark ignition counterparts for heavy-duty applications and power generation plants because of their higher efficiency, durability, and productivity. Currently, the research interests have been propelled towards renewable and sustainable diesel fuels such as biodiesel in order to address the environmental and energy security challenges associated with these energ…	Biodiesel; Economic impacts and policies; Intensification; Reactor technology; Sustainability; Transesterification	Cost effectiveness; Diesel engines; Economic and social effects; Energy security; Manufacture; Oils and fats; Sustainable development; Transesterification; Economic impacts; Intensification; Large scale productions; Manufacturing techniques; Power generation plants; Reactor technology; Simultaneous reactions; Transesterification process; Biodiesel	Review	Final		Scopus	2-s2.0-85068423812
Farzad S., Mandegari M.A., Guo M., Haigh K.F., Shah N., Görgens J.F.	16312507700;36190866600;55612110400;57054125200;56846290400;6507823497;	Multi-product biorefineries from lignocelluloses: A pathway to revitalisation of the sugar industry?	2017	Biotechnology for Biofuels	10	1	87				93	10.1186/s13068-017-0761-9	https://www.scopus.com/inward/record.uri?eid=2-s2.0-85019083567&doi=10.1186%2fs13068-017-0761-9&partnerID=40&md5=171cc0485c44bd33cb4b1935a5c22c7a	Department of Process Engineering, Stellenbosch University, Stellenbosch, 7600, South Africa; Department of Chemical Engineering, Imperial College London, London, SW7 2AZ, United Kingdom	Farzad, S., Department of Process Engineering, Stellenbosch University, Stellenbosch, 7600, South Africa; Mandegari, M.A., Department of Process Engineering, Stellenbosch University, Stellenbosch, 7600, South Africa; Guo, M., Department of Chemical Engineering, Imperial College London, London, SW7 2AZ, United Kingdom; Haigh, K.F., Department of Process Engineering, Stellenbosch University, Stelle…	Background: Driven by a range of sustainability challenges, e.g. climate change, resource depletion and expanding populations, a circular bioeconomy is emerging and expected to evolve progressively in the coming decades. South Africa along with other BRICS countries (Brazil, Russia, India and China) represents the emerging bioeconomy and contributes significantly to global sugar market. In our re…	Biochemical; Biofuel; Biorefinery; Life cycle assessment (LCA); Multi-products; Sugarcane residues; Techno-economic evaluation	Acidification; Aldehydes; Bioconversion; Biofuels; Climate change; Commerce; Earnings; Ecodesign; Economic analysis; Environmental impact; Environmental management; Environmental technology; Ethanol; Eutrophication; Fischer-Tropsch synthesis; Furfural; Industrial economics; Investments; Lactic acid; Methanol; Organic solvents; Refining; Sugar industry; Sustainable development; Synthesis gas manuf…	Article	Final		Scopus	2-s2.0-85019083567
Ghatak H.R.	57203511916;	Biorefineries from the perspective of sustainability: Feedstocks, products, and processes	2011	Renewable and Sustainable Energy Reviews	15	8		4042	4052		93	10.1016/j.rser.2011.07.034	https://www.scopus.com/inward/record.uri?eid=2-s2.0-80051784964&doi=10.1016%2fj.rser.2011.07.034&partnerID=40&md5=3ca673e63b63d817053410ff91c8aa7b	Chemical Technology Department, Sant Longowal Institute of Engineering and Technology, Longowal 148106, Punjab, India	Ghatak, H.R., Chemical Technology Department, Sant Longowal Institute of Engineering and Technology, Longowal 148106, Punjab, India	Today, sustainability is the buzzword in the developmental parlance. This has brought the issue of availability and utilization of energy into sharp focus. There is an urgent need to find viable alternative to fossils, mainly petroleum. It not only provides the major share of our present energy needs but also feeds the organic chemicals industry with vital raw materials. Among many alternative en…	Biofuels; Biomaterials; Biorefineries; Economic; Lignocelluloses; Sustainable development	Biofuels; Biomass; Biomaterials; Economics; Feedstocks; Refining; Sustainable development; Alternative energy source; Biorefineries; Energy needs; Lignocelluloses; Multi-products; Product mix; Sharp focus; Organic chemicals	Review	Final		Scopus	2-s2.0-80051784964
You C., Chen H., Myung S., Sathitsuksanoh N., Ma H., Zhang X.-Z., Li J., Zhang Y.-H.P.	55143372800;14059399400;36673636900;8504892200;55670922700;11639083000;55720843800;34876090400;	Enzymatic transformation of nonfood biomass to starch	2013	Proceedings of the National Academy of Sciences of the United States of America	110	18		7182	7187		91	10.1073/pnas.1302420110	https://www.scopus.com/inward/record.uri?eid=2-s2.0-84876924843&doi=10.1073%2fpnas.1302420110&partnerID=40&md5=74e31e31690d4a3c5c70a3e39d7bb10f	Biological Systems Engineering Department, Virginia Polytechnic Institute and State University, Blacksburg, VA 24061, United States; Institute for Critical Technology and Applied Science, Virginia Polytechnic Institute and State University, Blacksburg, VA 24061, United States; Biochemistry Department, Virginia Polytechnic Institute and State University, Blacksburg, VA 24061, United States; Colleg…	You, C., Biological Systems Engineering Department, Virginia Polytechnic Institute and State University, Blacksburg, VA 24061, United States; Chen, H., Biological Systems Engineering Department, Virginia Polytechnic Institute and State University, Blacksburg, VA 24061, United States, College of Life Sciences, Henan Agricultural University, Zhengzhou 450002, China; Myung, S., Biological Systems En…	The global demand for food could double in another 40 y owing to growth in the population and food consumption per capita. Tomeet the world's future food and sustainability needs for biofuels and renewable materials, the production of starch-rich cereals and cellulose-rich bioenergy plants must grow substantially whileminimizing agriculture's environmental footprint and conserving biodiversity. H…	Bioeconomy; Cell-free biomanufacturing; Food and feed; In vitro synthetic biology; Synthetic amylose	amylose; cellobiose; cellulose; glucan synthase; hydrolyase; phosphorylase; polypeptide; starch; agriculture; alcohol production; article; biodiversity; bioenergy; biomass; bioreactor; biotransformation; enzyme activity; enzyme analysis; enzyme synthesis; hydrolysis; one pot synthesis; priority journal; yeast; Amylose; Biochemistry; Biomass; Cellulose; Clostridium; Food; Glucans; Glucosidases; Hy…	Article	Final		Scopus	2-s2.0-84876924843
Sammons Jr. N.E., Yuan W., Eden M.R., Aksoy B., Cullinan H.T.	23095514400;23096600100;7005082718;23098972300;57197332851;	Optimal biorefinery product allocation by combining process and economic modeling	2008	Chemical Engineering Research and Design	86	7		800	808		91	10.1016/j.cherd.2008.03.004	https://www.scopus.com/inward/record.uri?eid=2-s2.0-47949083586&doi=10.1016%2fj.cherd.2008.03.004&partnerID=40&md5=ec379859b65d2d02e433ec71323a1f81	Department of Chemical Engineering, Auburn University, Auburn, AL 36849, United States; Alabama Center for Paper and Bioresource Engineering, Auburn University, Auburn, AL 36849, United States	Sammons Jr., N.E., Department of Chemical Engineering, Auburn University, Auburn, AL 36849, United States; Yuan, W., Department of Chemical Engineering, Auburn University, Auburn, AL 36849, United States; Eden, M.R., Department of Chemical Engineering, Auburn University, Auburn, AL 36849, United States; Aksoy, B., Alabama Center for Paper and Bioresource Engineering, Auburn University, Auburn, AL…	The integrated biorefinery has the opportunity to provide a strong, self-dependent, sustainable alternative for the production of bulk and fine chemicals, e.g. polymers, fiber composites and pharmaceuticals as well as energy, liquid fuels and hydrogen. Although most of the fundamental processing steps involved in biorefining are well-known, there is a need for a methodology capable of evaluating …	Biorefining; Optimization; Process modeling; Sustainability	Global optimization; Optimization; Profitability; Supply chains; Sustainable development; Bio-processing industries; Biorefining; Bulk and fine chemicals; Integrated biorefinery; Mathematical optimization techniques; Mathematical optimizations; Process Modeling; Process systems engineering; Refining	Conference Paper	Final		Scopus	2-s2.0-47949083586
Moreno-Garcia L., Adjallé K., Barnabé S., Raghavan G.S.V.	57193678838;19638253900;23093209600;7103247218;	Microalgae biomass production for a biorefinery system: Recent advances and the way towards sustainability	2017	Renewable and Sustainable Energy Reviews	76			493	506		89	10.1016/j.rser.2017.03.024	https://www.scopus.com/inward/record.uri?eid=2-s2.0-85015745602&doi=10.1016%2fj.rser.2017.03.024&partnerID=40&md5=a67bc84e381d1ee8daf01affaae47b99	Bioresource Engineering Department, Faculty of Agriculture and Environmental Sciences, McGill University, 21111 Chemin Lakeshore, Montreal, H9X3V9, Canada; Department of Chemistry Biochemistry and Physics, Academy of Sciences and Engineering, Université du Québec à Trois-Rivières, 3351 Boulevard des Forges, Trois-Rivières, G9A5H7, Canada	Moreno-Garcia, L., Bioresource Engineering Department, Faculty of Agriculture and Environmental Sciences, McGill University, 21111 Chemin Lakeshore, Montreal, H9X3V9, Canada; Adjallé, K., Department of Chemistry Biochemistry and Physics, Academy of Sciences and Engineering, Université du Québec à Trois-Rivières, 3351 Boulevard des Forges, Trois-Rivières, G9A5H7, Canada; Barnabé, S., Department of…	Microalgae are an important source of oils and other molecules that can be used as feedstocks to produce biofuels and high-value products, having the potential of becoming a significant renewable energy source. However, large scale production of microalgal biofuels faces numerous technical challenges, which makes the current growth and development of the microalgae biorefinery industry, still eco…	Biofuels; Co-location; Co-products; Microalgae biomass; Nutrient recycling; Waste nutrients	Bioconversion; Biofuels; Biomass; Microorganisms; Nutrients; Refining; Co-locations; Co-products; Growth and development; Large scale productions; Micro-algae; Nutrient recycling; Renewable energy source; Technical challenges; Algae	Review	Final		Scopus	2-s2.0-85015745602
Cherubini F., Strømman A.H., Ulgiati S.	23468479700;8699301400;6701799759;	Influence of allocation methods on the environmental performance of biorefinery products - A case study	2011	Resources, Conservation and Recycling	55	11		1070	1077		89	10.1016/j.resconrec.2011.06.001	https://www.scopus.com/inward/record.uri?eid=2-s2.0-79960963238&doi=10.1016%2fj.resconrec.2011.06.001&partnerID=40&md5=c7b1a861a60502d1a3cb9be44996cda2	Department of Energy and Process Engineering, Norwegian University of Science and Technology (NTNU), NO-7491 Trondheim, Norway; Department of Sciences for the Environment, Parthenope University of Naples, 80143 Napoli, Italy	Cherubini, F., Department of Energy and Process Engineering, Norwegian University of Science and Technology (NTNU), NO-7491 Trondheim, Norway; Strømman, A.H., Department of Energy and Process Engineering, Norwegian University of Science and Technology (NTNU), NO-7491 Trondheim, Norway; Ulgiati, S., Department of Sciences for the Environment, Parthenope University of Naples, 80143 Napoli, Italy	Life Cycle Assessment (LCA) methodology is the prevailing framework for estimating the environmental performances of a product/service. The application of LCA frequently requires practitioners to address allocation issues, especially when a large number of co-products are produced. The choice of an allocation approach for multifunctional processes is among the most debated methodological aspects …	Allocation; Biorefinery; LCA; Sustainability	Address allocation; Allocation; Allocation approach; Allocation methods; Annual flow; Biorefineries; Biorefinery products; Co-products; Economic values; Environmental performance; Hybrid approach; LCA; Life-cycle assessments; Material products; Mathematical notations; Methodological aspects; Partitioning methods; Substitution method; System expansion; Uniform consensus; Bioconversion; Environment…	Article	Final		Scopus	2-s2.0-79960963238
Xiong X., Yu I.K.M., Tsang D.C.W., Bolan N.S., Sik Ok Y., Igalavithana A.D., Kirkham M.B., Kim K.-H., Vikrant K.	57194904162;57190732193;12760921200;57204849193;7003403766;56989987600;24762688500;56962774000;57195930655;	Value-added chemicals from food supply chain wastes: State-of-the-art review and future prospects	2019	Chemical Engineering Journal	375		121983				87	10.1016/j.cej.2019.121983	https://www.scopus.com/inward/record.uri?eid=2-s2.0-85067448749&doi=10.1016%2fj.cej.2019.121983&partnerID=40&md5=b7c0a74c44b463290c1520b408539a98	Department of Civil and Environmental Engineering, The Hong Kong Polytechnic University, Hung Hom, Kowloon, Hong Kong; Global Centre for Environmental Remediation, Cooperative Research Centre for High Performance Soil, Faculty of Science and Information Technology, The University of Newcastle, Callaghan, NSW 2308, Australia; Korea Biochar Research Center, O-Jeong Eco-Resilience Institute (OJERI) …	Xiong, X., Department of Civil and Environmental Engineering, The Hong Kong Polytechnic University, Hung Hom, Kowloon, Hong Kong; Yu, I.K.M., Department of Civil and Environmental Engineering, The Hong Kong Polytechnic University, Hung Hom, Kowloon, Hong Kong, Green Chemistry Centre of Excellence, Department of Chemistry, The University of York, York, YO10 5DD, United Kingdom; Tsang, D.C.W., Depa…	Food wastes are generated massively across global food supply chains. Conventional treatments of food waste (e.g., landfilling and incineration) cause environmental, economic, and social problems. There is a more sustainable and profitable management option by valorization of food waste into value-added chemicals. Consumer chemicals, including acids, sugars, and their derivatized forms, can be sy…	Biomass valorization; Engineered biochar; Green solvents; Platform chemicals; Sustainable biorefinery; Waste management/recycling	Chemical contamination; Chemical operations; Cost effectiveness; Food supply; Food waste; Indicators (chemical); Industrial chemicals; Recycling; Supply chains; Sustainable development; Waste management; Biomass valorizations; Biorefineries; Engineered biochar; Green solvents; Platform chemicals; Waste incineration	Article	Final		Scopus	2-s2.0-85067448749
Rai P.K., Kumar V., Lee S., Raza N., Kim K.-H., Ok Y.S., Tsang D.C.W.	55402831900;56420931100;57192517427;56366312800;56962774000;7003403766;12760921200;	Nanoparticle-plant interaction: Implications in energy, environment, and agriculture	2018	Environment International	119			1	19		85	10.1016/j.envint.2018.06.012	https://www.scopus.com/inward/record.uri?eid=2-s2.0-85048401927&doi=10.1016%2fj.envint.2018.06.012&partnerID=40&md5=2c6eef7216a02eedb6ee95be06cf2fde	Department of Environmental Science, Mizoram University, Aizawl, 796004, India; National Agri-Food Biotechnology Institute (NABI), S.A.S. NagarPunjab 140306, India; Department of Environmental Engineering, Yonsei University, Wonju, 26493, South Korea; Govt. Emerson College, affiliated with Bahauddin Zakariya University, Multan, 60800, Pakistan; Department of Civil and Environmental Engineering, H…	Rai, P.K., Department of Environmental Science, Mizoram University, Aizawl, 796004, India; Kumar, V., National Agri-Food Biotechnology Institute (NABI), S.A.S. NagarPunjab 140306, India; Lee, S., Department of Environmental Engineering, Yonsei University, Wonju, 26493, South Korea; Raza, N., Govt. Emerson College, affiliated with Bahauddin Zakariya University, Multan, 60800, Pakistan; Kim, K.-H.,…	In the recent techno-scientific revolution, nanotechnology has gained popularity at a rapid pace in different sectors and disciplines, specifically environmental, sensing, bioenergy, and agricultural systems. Controlled, easy, economical, and safe synthesis of nanomaterials is desired for the development of new-age nanotechnology. In general, nanomaterial synthesis techniques, such as chemical sy…	Bioenergy; Green synthesis; Nanoparticle; Phytotechnology; Risk assessment; Wetland plants	Agricultural robots; Agriculture; Green Synthesis; Indicators (chemical); Nanostructured materials; Risk assessment; Bio-energy; Green renewable energy; Nanoparticle interaction; Nanoparticle synthesis; Phytotechnology; Scientific revolutions; Synthesis techniques; Wetland plants; Nanoparticles; copper oxide nanoparticle; nanomaterial; nanoparticle; silver nanoparticle; water; zinc oxide nanopart…	Review	Final		Scopus	2-s2.0-85048401927
Jiang G., Hill D.J., Kowalczuk M., Johnston B., Adamus G., Irorere V., Radecka I.	9336607300;57214381633;7003554336;57189381452;7006038295;56094301500;6508164020;	Carbon sources for polyhydroxyalkanoates and an integrated biorefinery	2016	International Journal of Molecular Sciences	17	7	1157				85	10.3390/ijms17071157	https://www.scopus.com/inward/record.uri?eid=2-s2.0-84979072335&doi=10.3390%2fijms17071157&partnerID=40&md5=c48678b86a8a96e98833d4011c0f95c0	School of Biology Chemistry and Forensic Science, University of Wolverhampton, Wolverhampton, WV1 1LY, United Kingdom; Polish Academy of Sciences, Centre of Polymer and Carbon Materials, Zabrze, 41-819, Poland	Jiang, G., School of Biology Chemistry and Forensic Science, University of Wolverhampton, Wolverhampton, WV1 1LY, United Kingdom; Hill, D.J., School of Biology Chemistry and Forensic Science, University of Wolverhampton, Wolverhampton, WV1 1LY, United Kingdom; Kowalczuk, M., School of Biology Chemistry and Forensic Science, University of Wolverhampton, Wolverhampton, WV1 1LY, United Kingdom, Poli…	Polyhydroxyalkanoates (PHAs) are a group of bioplastics that have a wide range of applications. Extensive progress has been made in our understanding of PHAs’ biosynthesis, and currently, it is possible to engineer bacterial strains to produce PHAs with desired properties. The substrates for the fermentative production of PHAs are primarily derived from food-based carbon sources, raising concerns…	Biorefinery; Carbon sources; Microorganisms; Polyhydroxyalkanoates	fatty acid; glycerol; hemicellulose hydrolysate; hydrocarbon; lactose; lignocellulose; methanol; polyhydroxyalkanoic acid; starch; starch hydrolysate; sucrose; triacylglycerol; unclassified drug; vegetable oil; biofuel; carbon; polyhydroxyalkanoic acid; Alcaligenes latus; Azotobacter vinelandii; bacterial strain; bioengineering; biofuel production; carbon source; chemical structure; cost effectiv…	Review	Final		Scopus	2-s2.0-84979072335
Konda N.M., Shi J., Singh S., Blanch H.W., Simmons B.A., Klein-Marcuschamer D.	10240116200;55537446300;35264950300;7006259341;7102183263;22940762900;	Understanding cost drivers and economic potential of two variants of ionic liquid pretreatment for cellulosic biofuel production	2014	Biotechnology for Biofuels	7	1	86				84	10.1186/1754-6834-7-86	https://www.scopus.com/inward/record.uri?eid=2-s2.0-84902547320&doi=10.1186%2f1754-6834-7-86&partnerID=40&md5=65c7cfdbb44371926b1ba4487b838c4e	Joint BioEnergy Institute, 5885 Hollis Street, Emeryville, CA 94608, United States; Physical Biosciences Division, Lawrence Berkeley National Laboratory, 94720 Berkeley, CA, United States; Biological and Materials Science Center, Sandia National Laboratories, Livermore, CA 94551, United States; Department of Chemical Engineering, University of California, Berkeley, CA 94720, United States; Dow Ce…	Konda, N.M., Joint BioEnergy Institute, 5885 Hollis Street, Emeryville, CA 94608, United States, Physical Biosciences Division, Lawrence Berkeley National Laboratory, 94720 Berkeley, CA, United States; Shi, J., Joint BioEnergy Institute, 5885 Hollis Street, Emeryville, CA 94608, United States, Biological and Materials Science Center, Sandia National Laboratories, Livermore, CA 94551, United State…	Background: Ionic liquid (IL) pretreatment could enable an economically viable route to produce biofuels by providing efficient means to extract sugars and lignin from lignocellulosic biomass. However, to realize this, novel IL-based processes need to be developed in order to minimize the overall production costs and accelerate commercial viability. In this study, two variants of IL-based process…	Ionic liquid pretreatment; Lignin valorization; Lignocellulosic biofuels; One-pot process; Process modeling; Techno-economic analysis	Biofuels; Biomass; Costs; Ionic liquids; Lignin; Loading; Saccharification; Commercial viability; Economic performance; Ionic liquid pretreatment; Lignocellulosic biomass; One pot process; Process Modeling; Sustainability considerations; Techno-Economic analysis; Economic analysis; biofuel; biomass; gas production; hydrolysis; lipid; modeling; sustainability; Biomass; Costs; Economic Analysis; Li…	Article	Final		Scopus	2-s2.0-84902547320
Lari G.M., Pastore G., Haus M., Ding Y., Papadokonstantakis S., Mondelli C., Pérez-Ramírez J.	55789724300;57200201361;57192207361;57202248585;24437321300;24450621500;57203069301;	Environmental and economical perspectives of a glycerol biorefinery	2018	Energy and Environmental Science	11	5		1012	1029		83	10.1039/c7ee03116e	https://www.scopus.com/inward/record.uri?eid=2-s2.0-85046706294&doi=10.1039%2fc7ee03116e&partnerID=40&md5=4d7e334d68dc43ebb93feb915cd42656	Department of Chemistry and Applied Biosciences, Institute for Chemical and Bioengineering, ETH Zurich, Vladimir-Prelog-Weg 1, Zurich, 8093, Switzerland; Division of Energy Technology, Department of Space, Earth and Environment, Chalmers University of Technology, Hörsalsvägen 7B, Gothenburg, 41296, Sweden	Lari, G.M., Department of Chemistry and Applied Biosciences, Institute for Chemical and Bioengineering, ETH Zurich, Vladimir-Prelog-Weg 1, Zurich, 8093, Switzerland; Pastore, G., Department of Chemistry and Applied Biosciences, Institute for Chemical and Bioengineering, ETH Zurich, Vladimir-Prelog-Weg 1, Zurich, 8093, Switzerland; Haus, M., Department of Chemistry and Applied Biosciences, Institu…	Glycerol conversion into chemicals and fuel additives is pursued to valorise a burgeoning by-product in the bioenergy sector. To this aim, heterogeneous catalysts have been developed that enable, in many cases, efficient and green transformations. Still, the evaluation of the environmental and economic footprint that would be associated with their large-scale application has often been neglected,…		Bioconversion; Carbon dioxide; Carbonation; Catalyst selectivity; Cost benefit analysis; Fuel additives; Global warming; Lactic acid; Life cycle; Operating costs; Profitability; Refining; Sustainable development; Biodiesel production; Cumulative energy demands; Energy requirements; Global warming potential; Glycerol conversions; Heterogeneous catalyst; Innovative approaches; Large-scale applicati…	Business Article	Final		Scopus	2-s2.0-85046706294
Ahmed W., Sarkar B.	55777791100;36806631400;	Impact of carbon emissions in a sustainable supply chain management for a second generation biofuel	2018	Journal of Cleaner Production	186			807	820		82	10.1016/j.jclepro.2018.02.289	https://www.scopus.com/inward/record.uri?eid=2-s2.0-85044157407&doi=10.1016%2fj.jclepro.2018.02.289&partnerID=40&md5=b05ccbfb16a45b483848e665730d25f7	Department of Industrial & Management Engineering, Hanyang University, Ansan, Gyeonggi-do 155 88, South Korea	Ahmed, W., Department of Industrial & Management Engineering, Hanyang University, Ansan, Gyeonggi-do 155 88, South Korea; Sarkar, B., Department of Industrial & Management Engineering, Hanyang University, Ansan, Gyeonggi-do 155 88, South Korea	Global warming due to excessive use of fossil fuels has driven researchers to focus on sustainable energy sources for the future. For clean production systems, biofuel is expanding the domain of renewable and sustainable energy supplies. An efficient and sustainable supply chain plays a pivotal role in ensuring this supply. In this research, crop residuals in different agricultural zones, transpo…	Carbon emissions; Residual biomass; Second generation biofuel; Supply chain management; Sustainability; Uncertainty	Agriculture; Biofuels; Biomass; Commerce; Costs; Energy conservation; Fossil fuels; Fuzzy sets; Global warming; Refining; Sustainable development; Carbon emissions; Residual biomass; Second generation; Sustainable energy sources; Sustainable energy supply; Sustainable supply chains; Transportation sector; Uncertainty; Supply chain management	Article	Final		Scopus	2-s2.0-85044157407
Forster-Carneiro T., Berni M.D., Dorileo I.L., Rostagno M.A.	7801650202;6701501754;55789784100;6601978164;	Biorefinery study of availability of agriculture residues and wastes for integrated biorefineries in Brazil	2013	Resources, Conservation and Recycling	77			78	88		82	10.1016/j.resconrec.2013.05.007	https://www.scopus.com/inward/record.uri?eid=2-s2.0-84880027508&doi=10.1016%2fj.resconrec.2013.05.007&partnerID=40&md5=342671981d86d2f266eb5c5c789937e6	Department of Food Engineering (FEA), University of Campinas - UNICAMP, Brazil; Interdisciplinary Centre of Energy Planning, University of Campinas - UNICAMP, Brazil; Interdisciplinary Centre for Studies in Energy Planning, Federal University of Mato Grosso, UFMT, Brazil	Forster-Carneiro, T., Department of Food Engineering (FEA), University of Campinas - UNICAMP, Brazil; Berni, M.D., Interdisciplinary Centre of Energy Planning, University of Campinas - UNICAMP, Brazil; Dorileo, I.L., Interdisciplinary Centre for Studies in Energy Planning, Federal University of Mato Grosso, UFMT, Brazil; Rostagno, M.A., Department of Food Engineering (FEA), University of Campinas…	Brazil has a great potential for use renewable raw materials in biorefineries. It is one of the largest producers of agricultural and animal commodities, which produce large amounts of residues and wastes. These agricultural residues and animal waste can be effectively transformed to energy and other products in systems similar to a ethanol refinery where an integrated process involves conversion…	Agriculture residue; Animal waste; Biomass to liquid technology (BTL); Biomaterials; Biorefineries	Agriculture residues; Animal wastes; Biomass To Liquid; Biorefineries; Large amounts; Renewable raw materials; Agricultural wastes; Agriculture; Biological materials; Biomaterials; Refining; oxygen; agricultural emission; agronomy; biomass; commodity; waste disposal; waste facility; waste management; waste technology; waste treatment; agricultural waste; article; biochemical oxygen demand; biofue…	Article	Final		Scopus	2-s2.0-84880027508
Xie S., Sun S., Dai S.Y., S.Yuan J.	55540237900;55539260000;7203008980;55539465000;	Efficient coagulation of microalgae in cultures with filamentous fungi	2013	Algal Research	2	1		28	33		82	10.1016/j.algal.2012.11.004	https://www.scopus.com/inward/record.uri?eid=2-s2.0-84873082637&doi=10.1016%2fj.algal.2012.11.004&partnerID=40&md5=ea4a6f1a8792886defa7a6a2cc88bb12	Department of Plant Pathology and Microbiology, Texas A and M University, College Station, TX 77843, United States; Institute for Plant Genomics and Biotechnology, Texas A and M University, College Station, TX 77843, United States; National Alliance for Advanced Biofuels and Bioproducts (NAABB), Texas AgriLife Research, College Station, TX 77843, United States; Renewuel LLC, 18505 Wigeon Trail, C…	Xie, S., Department of Plant Pathology and Microbiology, Texas A and M University, College Station, TX 77843, United States, Institute for Plant Genomics and Biotechnology, Texas A and M University, College Station, TX 77843, United States, National Alliance for Advanced Biofuels and Bioproducts (NAABB), Texas AgriLife Research, College Station, TX 77843, United States, Renewuel LLC, 18505 Wigeon…	To overcome the daunting technical barriers of algae biofuels and photosynthetic biorefineries, a novel cultivation technology has been developed to concentrate, harvest, and enhance microalgae-based biofuels and bioproducts through pelletization. The technology involves the co-cultivation of microalgae with fungi to achieve optimized pelletization with a 2-to-10-mm diameter. This pelletization e…	Co-cultivation; Harvest; Microalgae; Oleaginous fungi; Pelletization	algae; Fungi	Article	Final		Scopus	2-s2.0-84873082637
Alvarado-Morales M., Terra J., Gernaey K.V., Woodley J.M., Gani R.	25029487100;34870961300;6701767327;7006424399;7004856376;	Biorefining: Computer aided tools for sustainable design and analysis of bioethanol production	2009	Chemical Engineering Research and Design	87	9		1171	1183		82	10.1016/j.cherd.2009.07.006	https://www.scopus.com/inward/record.uri?eid=2-s2.0-69949148005&doi=10.1016%2fj.cherd.2009.07.006&partnerID=40&md5=1136adcb4801296ae025c9760f43d220	CAPEC, Department of Chemical and Biochemical Engineering, Technical University of Denmark, 2800 Lyngby, Denmark; Center for BioProcess Engineering, Department of Chemical and Biochemical Engineering, Technical University of Denmark, 2800 Lyngby, Denmark	Alvarado-Morales, M., CAPEC, Department of Chemical and Biochemical Engineering, Technical University of Denmark, 2800 Lyngby, Denmark; Terra, J., CAPEC, Department of Chemical and Biochemical Engineering, Technical University of Denmark, 2800 Lyngby, Denmark; Gernaey, K.V., Center for BioProcess Engineering, Department of Chemical and Biochemical Engineering, Technical University of Denmark, 280…	All refineries are characterized by mixed feedstocks and a range of products, but biorefineries in particular can involve a very diverse range of 'bio' related material (of variable quality) as a feedstock. The subsequent processing steps may involve heterogeneous catalysis, immobilized enzymes, homogeneous catalysts, soluble enzymes, fermentations or combinations thereof, alongside purification …	Bioethanol; Biorefineries; Computer aided design tools; Sustainability; Systematic design	Bio-ethanol production; Biorefineries; Biorefinery products; Biorefining; Computer aided design tools; Computer aided tools; Design and analysis; Diverse range; Downstream separation; Heterogeneous catalysis; Homogeneous catalyst; Immobilized enzyme; Optimal conditions; Process integration; Process steps; Processing Route; Processing steps; Soluble enzymes; Sustainability; Sustainable design; Sys…	Article	Final		Scopus	2-s2.0-69949148005
Zhang M., Xie L., Yin Z., Khanal S.K., Zhou Q.	57188933012;56929728600;56364501700;6601933348;56497343100;	Biorefinery approach for cassava-based industrial wastes: Current status and opportunities	2016	Bioresource Technology	215			50	62		81	10.1016/j.biortech.2016.04.026	https://www.scopus.com/inward/record.uri?eid=2-s2.0-84964247879&doi=10.1016%2fj.biortech.2016.04.026&partnerID=40&md5=53a788fe6b7658966d96e1c40cd859be	State Key Laboratory of Pollution Control and Resources Reuse, Key Laboratory of Yangtze River Water Environment, Institute of Biofilm Technology, College of Environmental Science and Engineering, Tongji University, 1239 Siping Road, Shanghai, 200092, China; Department of Molecular Biosciences and Bioengineering (MBBE), University of Hawai'i at Manoa, Agricultural Sciences Building 218, 1955 East…	Zhang, M., State Key Laboratory of Pollution Control and Resources Reuse, Key Laboratory of Yangtze River Water Environment, Institute of Biofilm Technology, College of Environmental Science and Engineering, Tongji University, 1239 Siping Road, Shanghai, 200092, China; Xie, L., State Key Laboratory of Pollution Control and Resources Reuse, Key Laboratory of Yangtze River Water Environment, Instit…	Cassava, an important food crop, has been extensively employed as raw materials for various agri-industries to produce starch, bioethanol and other biobased products/chemicals. These cassava-based industries also generate large quantities of wastes/residues, rich in organic matter and suspended solids, and pose significant environmental issues. Their complex biochemical composition with high orga…	Bioconversion; Bioenergy; Biorefinery; Cassava wastes/residues; Value-added products	Bioconversion; Bioethanol; Ethanol; Plants (botany); Refining; Sustainable development; Wastes; Bio-energy; Biochemical composition; Bioconversion process; Biorefineries; Cassava wastes/residues; Environmental sustainability; State-of-the art reviews; Value added products; Industrial wastes; acetone; alcohol; aromatic compound; bioethanol; biofuel; biogas; biohydrogen; biomethane; biosurfactant; …	Review	Final		Scopus	2-s2.0-84964247879
Sharma N.K., Tiwari S.P., Tripathi K., Rai A.K.	57193208180;55422171500;56370752200;35421345000;	Sustainability and cyanobacteria (blue-green algae): Facts and challenges	2011	Journal of Applied Phycology	23	6		1059	1081		81	10.1007/s10811-010-9626-3	https://www.scopus.com/inward/record.uri?eid=2-s2.0-80855138207&doi=10.1007%2fs10811-010-9626-3&partnerID=40&md5=32bb14696e59f3546fefded118e4b330	Department of Botany, Postgraduate College, Ghazipur, Uttar Pradesh 233001, India; Department of Applied Microbiology, VBS Poorvanchal University, Jaunpur, Uttar Pradesh 221001, India; Department of Botany, Banaras Hindu University, Varanasi, Uttar Pradesh 221005, India	Sharma, N.K., Department of Botany, Postgraduate College, Ghazipur, Uttar Pradesh 233001, India; Tiwari, S.P., Department of Applied Microbiology, VBS Poorvanchal University, Jaunpur, Uttar Pradesh 221001, India; Tripathi, K., Department of Botany, Banaras Hindu University, Varanasi, Uttar Pradesh 221005, India; Rai, A.K., Department of Botany, Banaras Hindu University, Varanasi, Uttar Pradesh 22…	Cyanobacteria (blue-green algae) are widely distributed Gram-negative oxygenic photosynthetic prokaryotes with a long evolutionary history. They have potential applications such as nutrition (food supplements and fine chemicals), in agriculture (as biofertilizer and in reclamation of saline USAR soils) and in wastewater treatment (production of exopolysaccharides and flocculants). In addition, th…	Agriculture; Aquaculture; Bioactive compounds; Cyanobacteria; Energy; Human health; Nutraceuticals; Secondary metabolites; Toxins	Chlorophyta; Cyanobacteria; Harness; Negibacteria; Prokaryota	Review	Final		Scopus	2-s2.0-80855138207
Kromus S., Wachter B., Koschuh W., Mandl M., Krotscheck C., Narodoslawsky M.	6506349063;6701721356;6506458913;25029657300;6603018656;6701746003;	The Green Biorefinery Austria - Development of an integrated system for green biomass utilization	2004	Chemical and Biochemical Engineering Quarterly	18	1		7	12		80		https://www.scopus.com/inward/record.uri?eid=2-s2.0-1842506306&partnerID=40&md5=3b8dda87b3b8e54a7879766bb97ddfb5	Kornberg Institute, SVR GmbH, c/o ILR, Auersbach 130, A-8330 Feldbach, Austria; Graz University of Technology, IRESS (3540), Inffeldgasse 25, A-8010 Graz, Austria; Joanneum Research, Inst. of Sustainable Tech. and Syst., Elisabethstrasse 16, A-8010 Graz, Austria	Kromus, S., Kornberg Institute, SVR GmbH, c/o ILR, Auersbach 130, A-8330 Feldbach, Austria; Wachter, B., Joanneum Research, Inst. of Sustainable Tech. and Syst., Elisabethstrasse 16, A-8010 Graz, Austria; Koschuh, W., Kornberg Institute, SVR GmbH, c/o ILR, Auersbach 130, A-8330 Feldbach, Austria; Mandl, M., Joanneum Research, Inst. of Sustainable Tech. and Syst., Elisabethstrasse 16, A-8010 Graz,…	A Green Biorefinery is a concept to utilize green (grassland) biomass as raw material for the production of biobased products like proteins, lactic acids, fibres and energy (via biogas). The exploitation of grassland might have intriguing side effects like the conservation of cultural landscapes and the improvement of the "stay option" of farmers. Since 1999 comprehensive research starting from t…	Biomass; Grass fibres; Grassland; Green biorefinery; Lactic acids; Proteins; Silage; Sustainability	Biogas; Biomass; Organic acids; Proteins; Raw materials; Sustainable development; Gras land; Grass fibres; Green biorefinery; Lactic acids; Silage; Sustainability; Biotechnology	Article	Final		Scopus	2-s2.0-1842506306
Ameen M., Azizan M.T., Yusup S., Ramli A., Yasir M.	57190374870;56435973200;15078067100;36603270900;56435881100;	Catalytic hydrodeoxygenation of triglycerides: An approach to clean diesel fuel production	2017	Renewable and Sustainable Energy Reviews	80			1072	1088		79	10.1016/j.rser.2017.05.268	https://www.scopus.com/inward/record.uri?eid=2-s2.0-85020048136&doi=10.1016%2fj.rser.2017.05.268&partnerID=40&md5=17c836e164c0b36f2f0977ded020713c	Department of Chemical Engineering, Universiti Teknologi PETRONAS, Bandar Seri Iskandar, Perak 32610, Malaysia; Biomass Processing Lab, Centre for Biofuel and Biochemical Research (CBBR), Universiti Teknologi PETRONAS, Bandar Seri Iskandar, Perak 32610, Malaysia; Department of Fundamental and Applied Sciences, Universiti Teknologi PETRONAS, Bandar Seri Iskandar, Perak 32610, Malaysia	Ameen, M., Department of Chemical Engineering, Universiti Teknologi PETRONAS, Bandar Seri Iskandar, Perak 32610, Malaysia, Biomass Processing Lab, Centre for Biofuel and Biochemical Research (CBBR), Universiti Teknologi PETRONAS, Bandar Seri Iskandar, Perak 32610, Malaysia; Azizan, M.T., Department of Chemical Engineering, Universiti Teknologi PETRONAS, Bandar Seri Iskandar, Perak 32610, Malaysia…	The catalytic upgrading of vegetable oil to green diesel is one of the distinct research subjects in biorefineries. The catalytic conversion of triglycerides entails the method of hydrotreating such as hydrogenation, hydrodeoxygenation, decarboxylation and decarbonylation as well as isomerization. The product derived is renewable green diesel (straight chain hydrocarbon), of which its production …	Clean diesel fuel; Co-hydroprocessing; Hydrodeoxygenation; Solid acid catalysts; Triglycerides	Carboxylation; Catalysts; Diesel fuels; Feedstocks; Hydrocracking; Isomerization; Isomers; Precious metals; Vegetable oils; Clean diesel fuel; Hydrodeoxygenation; Hydroprocessing; Solid acid catalysts; Triglycerides; Catalyst supports	Review	Final		Scopus	2-s2.0-85020048136
Hassan S.S., Williams G.A., Jaiswal A.K.	57202021424;55469187700;36673109600;	Moving towards the second generation of lignocellulosic biorefineries in the EU: Drivers, challenges, and opportunities	2019	Renewable and Sustainable Energy Reviews	101			590	599		78	10.1016/j.rser.2018.11.041	https://www.scopus.com/inward/record.uri?eid=2-s2.0-85057850464&doi=10.1016%2fj.rser.2018.11.041&partnerID=40&md5=788ae730cb706da884ed8fd4a729cce3	School of Food Science and Environmental Health, College of Sciences and Health, Dublin Institute of Technology, Cathal Brugha Street, Dublin 1, Ireland; School of Biological Sciences, College of Sciences and Health, Dublin Institute of Technology, Kevin Street, Dublin 8, Ireland	Hassan, S.S., School of Food Science and Environmental Health, College of Sciences and Health, Dublin Institute of Technology, Cathal Brugha Street, Dublin 1, Ireland, School of Biological Sciences, College of Sciences and Health, Dublin Institute of Technology, Kevin Street, Dublin 8, Ireland; Williams, G.A., School of Biological Sciences, College of Sciences and Health, Dublin Institute of Tech…	The EU aims to achieve a variety of ambitious climate change mitigation and sustainable development goals by 2030. To deliver on this aim, the European Commission (EC) launched the bioeconomy strategy in 2012. At the heart of this policy is the concept of the sustainable Biorefinery, which is based centrally on a cost-effective conversion of lignocellulosic biomass into bioenergy and bioproducts.…	Biochemicals; Bioenergy; Biofuel; Biomaterials; Biorefinery; Lignocellulose	Biofuels; Biomass; Biomaterials; Climate change; Cost effectiveness; Crops; Feedstocks; Planning; Sustainable development; Bio-energy; Biochemicals; Biorefineries; Climate change mitigation; Lignocellulose; Lignocellulosic biomass; Lignocellulosic feedstocks; Sustainability issues; Refining	Review	Final		Scopus	2-s2.0-85057850464
Cambero C., Sowlati T.	37015126700;7004194496;	Incorporating social benefits in multi-objective optimization of forest-based bioenergy and biofuel supply chains	2016	Applied Energy	178			721	735		78	10.1016/j.apenergy.2016.06.079	https://www.scopus.com/inward/record.uri?eid=2-s2.0-84976562650&doi=10.1016%2fj.apenergy.2016.06.079&partnerID=40&md5=7365f003e500edbe45e976acada6dead	Industrial Engineering Research Group, Department of Wood Science, University of British Columbia, 2943-2424 Main Mall, Vancouver, British Columbia V6T 1Z4, Canada; Industrial Engineering Research Group, Department of Wood Science, University of British Columbia, 2931-2424 Main Mall, Vancouver, British Columbia V6T 1Z4, Canada	Cambero, C., Industrial Engineering Research Group, Department of Wood Science, University of British Columbia, 2943-2424 Main Mall, Vancouver, British Columbia V6T 1Z4, Canada; Sowlati, T., Industrial Engineering Research Group, Department of Wood Science, University of British Columbia, 2931-2424 Main Mall, Vancouver, British Columbia V6T 1Z4, Canada	Utilization of forest and wood residues to produce bioenergy and biofuels could generate additional revenue streams for forestry companies, reduce their environmental impacts and generate new development opportunities for forest-dependent communities. Further development of forest-based biorefineries entails addressing complexities and challenges related to biomass procurement, logistics, technol…	Biorefinery supply chain; Forest-based biomass; Multi-objective optimization; Social benefit; Sustainability	Bioconversion; Biofuels; Biomass; Economic and social effects; Employment; Environmental impact; Forestry; Gas emissions; Greenhouse gases; Integer programming; Optimization; Pareto principle; Refining; Supply chains; Sustainable development; Biorefineries; British Columbia , Canada; Forest-dependent communities; Mixed integer linear programming model; Multi-objective optimization models; Pareto …	Article	Final		Scopus	2-s2.0-84976562650
Subhadra B., Grinson-George	13612372000;37861393000;	Algal biorefinery-based industry: An approach to address fuel and food insecurity for a carbon-smart world	2011	Journal of the Science of Food and Agriculture	91	1		2	13		78	10.1002/jsfa.4207	https://www.scopus.com/inward/record.uri?eid=2-s2.0-78649427898&doi=10.1002%2fjsfa.4207&partnerID=40&md5=5ce4fac3078f3ee011690849048be991	Department of Internal Medicine, School of Medicine, University of New Mexico, Albuquerque, NM 87131, United States; Central Agricultural Research Institute, Indian Council of Agricultural Research, Port Blair, India	Subhadra, B., Department of Internal Medicine, School of Medicine, University of New Mexico, Albuquerque, NM 87131, United States; Grinson-George, Central Agricultural Research Institute, Indian Council of Agricultural Research, Port Blair, India	Food and fuel production are intricately interconnected. In a carbon-smart society, it is imperative to produce both food and fuel sustainably. Integration of the emerging biorefinery concept with other industries can bring many environmental deliverables while mitigating several sustainability-related issues with respect to greenhouse gas emissions, fossil fuel usage, land use change for fuel pr…	Algal biofuel; Aquaculture; Biorefinery; Coproducts; Food insecurity; Integrated algal biofuel	biofuel; agriculture; animal husbandry; aquaculture; article; catering service; environmental protection; green alga; Agriculture; Animal Husbandry; Aquaculture; Biofuels; Chlorophyta; Conservation of Natural Resources; Food Supply; algae	Article	Final		Scopus	2-s2.0-78649427898
Satari B., Karimi K.	54421037400;10046195700;	Citrus processing wastes: Environmental impacts, recent advances, and future perspectives in total valorization	2018	Resources, Conservation and Recycling	129			153	167		77	10.1016/j.resconrec.2017.10.032	https://www.scopus.com/inward/record.uri?eid=2-s2.0-85032434060&doi=10.1016%2fj.resconrec.2017.10.032&partnerID=40&md5=434072b870f07539579283417bbbba6c	Department of Chemical Engineering, Isfahan University of Technology, Isfahan, 84156-83111, Iran; Industrial Biotechnology Group, Research Institute for Biotechnology and Bioengineering, Isfahan University of Technology, Isfahan, 84156-83111, Iran	Satari, B., Department of Chemical Engineering, Isfahan University of Technology, Isfahan, 84156-83111, Iran; Karimi, K., Department of Chemical Engineering, Isfahan University of Technology, Isfahan, 84156-83111, Iran, Industrial Biotechnology Group, Research Institute for Biotechnology and Bioengineering, Isfahan University of Technology, Isfahan, 84156-83111, Iran	The recent advances and future perspectives in the complete valorization of citrus processing waste (CPW), a by-product of citrus processing industries, are presented in this review paper. First, the importance of valorization of CPW to develop a bio-economy and to reduce its negative environmental impacts is assessed. A brief survey of applications of native/modified CPW for nanoparticle, bio-so…	Biofuel; Green chemistry; Integrated biorefinery; Pectin; Sustainable substance	Bioconversion; Biofuels; Extraction; Refining; Biochemical techniques; Engineering challenges; Green chemistry; Integrated biorefinery; Pectin; Sustainable substance; Traditional techniques; Ultrasound-assisted extraction; Environmental impact; biofuel; nanoparticle; biofertilizer; biofuel; environmental impact assessment; extraction method; fermentation; future prospect; sustainability; vaporiza…	Review	Final		Scopus	2-s2.0-85032434060
Cheah W.Y., Ling T.C., Juan J.C., Lee D.-J., Chang J.-S., Show P.L.	56603907000;21739800800;56068042700;7406667455;8567368700;47861451300;	Biorefineries of carbon dioxide: From carbon capture and storage (CCS) to bioenergies production	2016	Bioresource Technology	215			346	356		77	10.1016/j.biortech.2016.04.019	https://www.scopus.com/inward/record.uri?eid=2-s2.0-84979493808&doi=10.1016%2fj.biortech.2016.04.019&partnerID=40&md5=97f8229deb35dbaf1782c1e9ac800d30	Institute of Biological Sciences, Faculty of Science, University of Malaya, Kuala Lumpur, 50603, Malaysia; Laboratory of Advanced Catalysis and Environmental Technology, Monash University Sunway Campus, Malaysia; Nanotechnology and Catalysis Research Centre (NANOCAT), University of Malaya, Kuala Lumpur, 50603, Malaysia; Department of Chemical Engineering, National Taiwan University, Taipei, Taiwa…	Cheah, W.Y., Institute of Biological Sciences, Faculty of Science, University of Malaya, Kuala Lumpur, 50603, Malaysia; Ling, T.C., Institute of Biological Sciences, Faculty of Science, University of Malaya, Kuala Lumpur, 50603, Malaysia; Juan, J.C., Laboratory of Advanced Catalysis and Environmental Technology, Monash University Sunway Campus, Malaysia, Nanotechnology and Catalysis Research Cent…	Greenhouse gas emissions have several adverse environmental effects, like pollution and climate change. Currently applied carbon capture and storage (CCS) methods are not cost effective and have not been proven safe for long term sequestration. Another attractive approach is CO2 valorization, whereby CO2 can be captured in the form of biomass via photosynthesis and is subsequently converted into …	Biofuels; CO2 sequestration; CO2 valorization; Microalgae; Terrestrial plants	biofuel; carbon; carbon dioxide; animal; bioengineering; biomass; bioremediation; carbon sequestration; climate change; energy conservation; human; isolation and purification; metabolism; microalga; photosynthesis; procedures; trends; Animals; Biodegradation, Environmental; Bioengineering; Biofuels; Biomass; Carbon; Carbon Dioxide; Carbon Sequestration; Climate Change; Conservation of Energy Reso…	Review	Final		Scopus	2-s2.0-84979493808
Matharu A.S., de Melo E.M., Houghton J.A.	6701570514;57185281700;56593490400;	Opportunity for high value-added chemicals from food supply chain wastes	2016	Bioresource Technology	215			123	130		77	10.1016/j.biortech.2016.03.039	https://www.scopus.com/inward/record.uri?eid=2-s2.0-84977943138&doi=10.1016%2fj.biortech.2016.03.039&partnerID=40&md5=eb663e3ba5844ee7b66169bc1e11ec47	Green Chemistry Centre of Excellence, Department of Chemistry, University of York, Heslington, York, YO10 5DD, United Kingdom	Matharu, A.S., Green Chemistry Centre of Excellence, Department of Chemistry, University of York, Heslington, York, YO10 5DD, United Kingdom; de Melo, E.M., Green Chemistry Centre of Excellence, Department of Chemistry, University of York, Heslington, York, YO10 5DD, United Kingdom; Houghton, J.A., Green Chemistry Centre of Excellence, Department of Chemistry, University of York, Heslington, York…	With approximately 1.3 billion tonnes of food wasted per annum, food supply chain wastes (FSCWs) may be viewed as the contemporary Periodic Table of biobased feedstock chemicals (platform molecules) and functional materials. Herein, the global drivers and case for food waste valorisation within the context of global sustainability, sustainable development goals and the bioeconomy are discussed. T…	Biobased chemicals; Food supply chain wastes; Functional materials; Renewable chemicals; Valorisation	Chemicals; Feedstocks; Food supply; Functional food; Functional materials; Proteins; Supply chains; Sustainable development; Bio-based feedstock; Biobased chemicals; Global sustainability; Orange peel wastes; Platform molecules; Renewable chemicals; Valorisation; Value-added chemicals; Chemical contamination; anorexigenic agent; essential oil; flavonoid; limonene; pectin; protein; proteinase inhi…	Review	Final		Scopus	2-s2.0-84977943138
Osmani A., Zhang J.	55314773200;55720470000;	Stochastic optimization of a multi-feedstock lignocellulosic-based bioethanol supply chain under multiple uncertainties	2013	Energy	59			157	172		76	10.1016/j.energy.2013.07.043	https://www.scopus.com/inward/record.uri?eid=2-s2.0-84883305144&doi=10.1016%2fj.energy.2013.07.043&partnerID=40&md5=7e973e86d2cb77db624451d361d96106	Department of Industrial and Manufacturing Engineering, North Dakota State University, CIE Building, Fargo, ND 58102, United States	Osmani, A., Department of Industrial and Manufacturing Engineering, North Dakota State University, CIE Building, Fargo, ND 58102, United States; Zhang, J., Department of Industrial and Manufacturing Engineering, North Dakota State University, CIE Building, Fargo, ND 58102, United States	An integrated multi-feedstock (i.e. switchgrass and crop residue) lignocellulosic-based bioethanol supply chain is studied under jointly occurring uncertainties in switchgrass yield, crop residue purchase price, bioethanol demand and sales price. A two-stage stochastic mathematical model is proposed to maximize expected profit by optimizing the strategic and tactical decisions. A case study based…	Facility location; Lignocellulosic-based bioethanol supply chain; Stochastic mixed integer linear programming; Sustainability; Switchgrass	Agricultural wastes; Costs; Ethanol; Feedstocks; Linear programming; Location; Mathematical models; Optimization; Plants (botany); Profitability; Stochastic systems; Supply chains; Sustainable development; Bioethanol supply chains; Deterministic modeling; Facility locations; Mixed integer linear programming; Stochastic environment; Stochastic mathematical models; Stochastic optimizations; Switchg…	Article	Final		Scopus	2-s2.0-84883305144
Sammons Jr. N., Eden M., Yuan W., Cullinan H., Aksoy B.	23095514400;7005082718;23096600100;57197332851;23098972300;	A flexible framework for optimal biorefinery product allocation	2007	Environmental Progress	26	4		349	354		76	10.1002/ep.10227	https://www.scopus.com/inward/record.uri?eid=2-s2.0-37549025835&doi=10.1002%2fep.10227&partnerID=40&md5=6d24dceac77b880369ef9dc900ef7230	Department of Chemical Engineering, Auburn University, AL 36849, United States; Alabama Center for Paper and Bioresource Engineering, Auburn, AL 36849, United States	Sammons Jr., N., Department of Chemical Engineering, Auburn University, AL 36849, United States; Eden, M., Department of Chemical Engineering, Auburn University, AL 36849, United States; Yuan, W., Department of Chemical Engineering, Auburn University, AL 36849, United States; Cullinan, H., Alabama Center for Paper and Bioresource Engineering, Auburn, AL 36849, United States; Aksoy, B., Alabama Ce…	The integrated biorefinery has the opportunity to provide a strong, self-dependent, sustainable alternative for the production of bulk and fine chemicals, e.g., polymers, fiber composites and pharmaceuticals as well as energy, liquid fuels, and hydrogen. Although most of the fundamental processing steps involved in biorefining are well-known, there is a need for a methodology capable of evaluatin…	Biorefining; Optimization; Process modeling; Sustainability	Product allocation; Composite materials; Computer simulation; Fibers; Liquid fuels; Optimization; Refining	Article	Final		Scopus	2-s2.0-37549025835
Subhadra B.G.	13612372000;	Sustainability of algal biofuel production using integrated renewable energy park (IREP) and algal biorefinery approach	2010	Energy Policy	38	10		5892	5901		75	10.1016/j.enpol.2010.05.043	https://www.scopus.com/inward/record.uri?eid=2-s2.0-77956405635&doi=10.1016%2fj.enpol.2010.05.043&partnerID=40&md5=24ca18991af6b85c0bec27ace6dba5a0	Division of Infectious Diseases, Department of Internal Medicine, School of Medicine, University of New Mexico, Albuquerque, NM 87131, United States	Subhadra, B.G., Division of Infectious Diseases, Department of Internal Medicine, School of Medicine, University of New Mexico, Albuquerque, NM 87131, United States	Algal biomass can provide viable third generation feedstock for liquid transportation fuel. However, for a mature commercial industry to develop, sustainability as well as technological and economic issues pertinent to algal biofuel sector must be addressed first. This viewpoint focuses on three integrated approaches laid out to meet these challenges. Firstly, an integrated algal biorefinery for …	Algal biofuel; Integrated renewable energy parks; Integration of industries	Biofuels; Carbon; Fossil fuels; Refining; Sustainable development; Algal biofuels; Biomass processing; Financial sustainability; Integrated approach; Liquid transportation; Renewable energies; Renewable Energy industries; Sustainability issues; Renewable energy resources; alga; biofuel; biotechnology; integrated approach; renewable resource; sustainability; United States; algae	Article	Final		Scopus	2-s2.0-77956405635
Lau M.W., Gunawan C., Dale B.E.	23473614400;35302396500;7201511969;	The impacts of pretreatment on the fermentability of pretreated lignocellulosic biomass: A comparative evaluation between ammonia fiber expansion and dilute acid pretreatment	2009	Biotechnology for Biofuels	2	1		1	11		75	10.1186/1754-6834-2-30	https://www.scopus.com/inward/record.uri?eid=2-s2.0-74049138742&doi=10.1186%2f1754-6834-2-30&partnerID=40&md5=08f384f646d2835d81a9fa6c1e7cace9	Department of Chemical Engineering and Materials Science, DOE Great Lakes Bioenergy Research Center, Michigan State University, Lansing, MI, United States	Lau, M.W., Department of Chemical Engineering and Materials Science, DOE Great Lakes Bioenergy Research Center, Michigan State University, Lansing, MI, United States; Gunawan, C., Department of Chemical Engineering and Materials Science, DOE Great Lakes Bioenergy Research Center, Michigan State University, Lansing, MI, United States; Dale, B.E., Department of Chemical Engineering and Materials Sc…	Background: Pretreatment chemistry is of central importance due to its impacts on cellulosic biomass processing and biofuels conversion. Ammonia fiber expansion (AFEX) and dilute acid are two promising pretreatments using alkaline and acidic pH that have distinctive differences in pretreatment chemistries. Results: Comparative evaluation on these two pretreatments reveal that (i) AFEX-pretreated …			Article	Final		Scopus	2-s2.0-74049138742
Mata T.M., Martins A.A., Caetano N.S.	6602454817;12753903800;55901684900;	Bio-refinery approach for spent coffee grounds valorization	2018	Bioresource Technology	247			1077	1084		74	10.1016/j.biortech.2017.09.106	https://www.scopus.com/inward/record.uri?eid=2-s2.0-85037830337&doi=10.1016%2fj.biortech.2017.09.106&partnerID=40&md5=0df17ab1a01158dedf8dcd2577ea087f	LEPABE, Faculty of Engineering-University of Porto (FEUP), R. Dr. Roberto Frias S/N, Porto, 4200-465, Portugal; CIETI, School of Engineering (ISEP), Polytechnic Institute of Porto (IPP), R. Dr. António Bernardino de Almeida S/N, Porto, 4200-072, Portugal	Mata, T.M., LEPABE, Faculty of Engineering-University of Porto (FEUP), R. Dr. Roberto Frias S/N, Porto, 4200-465, Portugal; Martins, A.A., LEPABE, Faculty of Engineering-University of Porto (FEUP), R. Dr. Roberto Frias S/N, Porto, 4200-465, Portugal; Caetano, N.S., LEPABE, Faculty of Engineering-University of Porto (FEUP), R. Dr. Roberto Frias S/N, Porto, 4200-465, Portugal, CIETI, School of Engi…	Although normally seen as a problem, current policies and strategic plans concur that if adequately managed, waste can be a source of the most interesting and valuable products, among which metals, oils and fats, lignin, cellulose and hemicelluloses, tannins, antioxidants, caffeine, polyphenols, pigments, flavonoids, through recycling, compound recovery or energy valorization, following the waste…	Bio-refinery; Circular economy; High value products; Life cycle assessment; Spent coffee grounds; Waste valorization	Cellulose; Metal recovery; Molecular biology; Oils and fats; Refining; Waste treatment; Biorefineries; Circular economy; High value products; Life Cycle Assessment (LCA); Spent coffee grounds; Waste valorizations; Life cycle; coffee; economic structure; life cycle analysis; organic matter; recycling; refining industry; valuation; waste; waste treatment; biomass; bioprocess; coffee; environmental …	Review	Final		Scopus	2-s2.0-85037830337
Özdenkçi K., De Blasio C., Muddassar H.R., Melin K., Oinas P., Koskinen J., Sarwar G., Järvinen M.	56548916400;26654776300;56548817700;36237068600;6603986043;7006795958;7005985638;7103143059;	A novel biorefinery integration concept for lignocellulosic biomass	2017	Energy Conversion and Management	149			974	987		74	10.1016/j.enconman.2017.04.034	https://www.scopus.com/inward/record.uri?eid=2-s2.0-85017480025&doi=10.1016%2fj.enconman.2017.04.034&partnerID=40&md5=d775d34ae599d75199b00266dc0ef032	Department of Chemical and Metallurgical Engineering, Aalto University, Espoo, Finland; Department of Mechanical Engineering, Aalto University, Espoo, Finland; VTT, Technical Research Center of Finland, Finland	Özdenkçi, K., Department of Chemical and Metallurgical Engineering, Aalto University, Espoo, Finland; De Blasio, C., Department of Mechanical Engineering, Aalto University, Espoo, Finland; Muddassar, H.R., Department of Chemical and Metallurgical Engineering, Aalto University, Espoo, Finland; Melin, K., VTT, Technical Research Center of Finland, Finland; Oinas, P., Department of Chemical and Meta…	The concept of an integrated biorefinery has increasing importance regarding sustainability aspects. However, the typical concepts have techno-economic issues: limited replacement in co-processing with fossil sources and high investment costs in integration to a specific plant. These issues have directed the current investigations to supply-chain network systems. On the other hand, these studies …	Biomass; Hydrothermal liquefaction; Integrated biorefinery; Partial wet oxidation; Supercritical water gasification; Supply-chain network	Bioconversion; Biofuels; Gas emissions; Gasification; Greenhouse gases; Integration; Investments; Lignin; Liquefaction; Oxidation; Refining; Supply chains; Sustainable development; Hydrothermal liquefactions; Integrated biorefinery; Supercritical water gasification; Supply chain network; Wet oxidation; Biomass	Article	Final		Scopus	2-s2.0-85017480025
Saladini F., Patrizi N., Pulselli F.M., Marchettini N., Bastianoni S.	56887891200;36664971400;6602233794;56206691600;56212802500;	Guidelines for emergy evaluation of first, second and third generation biofuels	2016	Renewable and Sustainable Energy Reviews	66			221	227		74	10.1016/j.rser.2016.07.073	https://www.scopus.com/inward/record.uri?eid=2-s2.0-84981166144&doi=10.1016%2fj.rser.2016.07.073&partnerID=40&md5=b70d8db93cb8c07c184dbe825dbd848c	Ecodynamics Group, Department of Earth, Environmental and Physical Sciences, University of Siena, Pian dei Mantellini 44, Siena, 53100, Italy	Saladini, F., Ecodynamics Group, Department of Earth, Environmental and Physical Sciences, University of Siena, Pian dei Mantellini 44, Siena, 53100, Italy; Patrizi, N., Ecodynamics Group, Department of Earth, Environmental and Physical Sciences, University of Siena, Pian dei Mantellini 44, Siena, 53100, Italy; Pulselli, F.M., Ecodynamics Group, Department of Earth, Environmental and Physical Sci…	Due to growing interest in biofuels as alternative renewable energy sources, several recent studies have assessed the sustainability of their production. Emergy is a widely used environmental indicator for this purpose, as it counts exploitation of natural resources and direct and indirect solar energy requirements of biofuel production. Depending on whether a biofuel is first, second or third ge…	Biofuel generation; Biofuels; Biorefinery; Emergy evaluation; Guidelines; Sustainability	Natural resources; Renewable energy resources; Solar energy; Sustainable development; Biofuel production; Biorefineries; Emergy evaluation; Energy requirements; Environmental indicators; Guidelines; Production system; Renewable energy source; Biofuels	Review	Final		Scopus	2-s2.0-84981166144
Palmeros Parada M., Osseweijer P., Posada Duque J.A.	57192073268;22234661800;35771590000;	Sustainable biorefineries, an analysis of practices for incorporating sustainability in biorefinery design	2017	Industrial Crops and Products	106			105	123		73	10.1016/j.indcrop.2016.08.052	https://www.scopus.com/inward/record.uri?eid=2-s2.0-84996526272&doi=10.1016%2fj.indcrop.2016.08.052&partnerID=40&md5=00dedf9121d1b96b805f126c2d2ac598	Department of Biotechnology, Faculty of Applied Sciences, Delft University of Technology, Julianalaan 67, Delft, 2628BC, Netherlands	Palmeros Parada, M., Department of Biotechnology, Faculty of Applied Sciences, Delft University of Technology, Julianalaan 67, Delft, 2628BC, Netherlands; Osseweijer, P., Department of Biotechnology, Faculty of Applied Sciences, Delft University of Technology, Julianalaan 67, Delft, 2628BC, Netherlands; Posada Duque, J.A., Department of Biotechnology, Faculty of Applied Sciences, Delft University…	The incorporation of sustainability in the design of biorefineries is central for the development of the biobased economy. In this paper sustainability methods and metrics in current biorefinery design practices are analyzed to identify challenges and opportunities for future improvements in the field. Generally, there is a need for an integral analysis that includes societal impacts and goes bey…	Biorefinery design; Biorefinery supply chain; Integral sustainability assessment; Sustainable biorefinery	Bioconversion; Supply chains; Sustainable development; Biorefineries; Context-aware approaches; Conversion process; Disciplinary boundaries; Future improvements; Integral analysis; Sustainability analysis; Sustainability assessment; Refining; design; stakeholder; supply chain management; sustainability	Article	Final		Scopus	2-s2.0-84996526272
Vanholme B., Desmet T., Ronsse F., Rabaey K., Van Breusegem F., De Mey M., Soetaert W., Boerjan W.	6505952187;55884381700;23052550800;56220518700;6602850610;8302384800;8449915600;7003915891;	Towards a carbon-negative sustainable bio-based economy	2013	Frontiers in Plant Science	4	JUN	174				73	10.3389/fpls.2013.00174	https://www.scopus.com/inward/record.uri?eid=2-s2.0-84888872669&doi=10.3389%2ffpls.2013.00174&partnerID=40&md5=5602d5829cef6bded17f8a5b2902aa79	Department of Plant Systems Biology, Flanders Institute for Biotechnology, Gent, Belgium; Department of Plant Biotechnology and Bioinformatics, Ghent University, Gent, Belgium; Department of Biochemical and Microbial Technology, Centre of Expertise - Industrial Biotechnology and Biocatalysis, Ghent University, Gent, Belgium; Department of Biosystems Engineering, Ghent University, Gent, Belgium; L…	Vanholme, B., Department of Plant Systems Biology, Flanders Institute for Biotechnology, Gent, Belgium, Department of Plant Biotechnology and Bioinformatics, Ghent University, Gent, Belgium; Desmet, T., Department of Biochemical and Microbial Technology, Centre of Expertise - Industrial Biotechnology and Biocatalysis, Ghent University, Gent, Belgium; Ronsse, F., Department of Biosystems Engineeri…	The bio-based economy relies on sustainable, plant-derived resources for fuels, chemicals, materials, food and feed rather than on the evanescent usage of fossil resources. The cornerstone of this economy is the biorefinery, in which renewable resources are intelligently converted to a plethora of products, maximizing the valorization of the feedstocks. Innovation is a prerequisite to move a foss…	Anaerobic digestion; Biochar; Biomass; Fermentation; Lignocellulose; Pyrolysis; Saccharification		Review	Final		Scopus	2-s2.0-84888872669
Tonini D., Hamelin L., Astrup T.F.	35097867500;55367020600;7005097823;	Environmental implications of the use of agro-industrial residues for biorefineries: application of a deterministic model for indirect land-use changes	2016	GCB Bioenergy	8	4		690	706		72	10.1111/gcbb.12290	https://www.scopus.com/inward/record.uri?eid=2-s2.0-84946430704&doi=10.1111%2fgcbb.12290&partnerID=40&md5=0524dd3c0dfcba12ffc5ddb5948e2bea	Department of Environmental Engineering, Technical University of Denmark, Miljoevej 115 2800 Kgs., Lyngby, Denmark; University of Southern Denmark, Institute of Chemical Engineering, Biotechnology and Environmental Technology, Campusvej 55, Odense M, 5230, Denmark	Tonini, D., Department of Environmental Engineering, Technical University of Denmark, Miljoevej 115 2800 Kgs., Lyngby, Denmark; Hamelin, L., University of Southern Denmark, Institute of Chemical Engineering, Biotechnology and Environmental Technology, Campusvej 55, Odense M, 5230, Denmark; Astrup, T.F., Department of Environmental Engineering, Technical University of Denmark, Miljoevej 115 2800 K…	Biorefining agro-industrial biomass residues for bioenergy production represents an opportunity for both sustainable energy supply and greenhouse gas (GHG) emissions mitigation. Yet, is bioenergy the most sustainable use for these residues? To assess the importance of the alternative use of these residues, a consequential life cycle assessment (LCA) of 32 energy-focused biorefinery scenarios was …	agro-industrial biomass; biofuel; biorefineries; consequential LCA; iLUC; land-use changes	Biochemistry; Bioconversion; Bioethanol; Biofuels; Biogas; Carbon dioxide; Ethanol; Fossil fuels; Gas emissions; Greenhouse gases; Industrial emissions; Land use; Life cycle; Refining; Sustainable development; Biorefineries; Consequential LCA; Consequential life cycle assessments (LCA); Environmental implications; iLUC; Indirect land-use changes; Land-use change; Sustainable energy supply; Biomas…	Article	Final		Scopus	2-s2.0-84946430704
Kajaste R.	56108130400;	Chemicals from biomass - Managing greenhouse gas emissions in biorefinery production chains - A review	2014	Journal of Cleaner Production	75			1	10		72	10.1016/j.jclepro.2014.03.070	https://www.scopus.com/inward/record.uri?eid=2-s2.0-84901589635&doi=10.1016%2fj.jclepro.2014.03.070&partnerID=40&md5=bb5ec02f18f36a640e47e24ff9ea4d62	Department of Biotechnology and Chemical Technology, Aalto University, PO Box 16100, FI-00076 Aalto, Finland	Kajaste, R., Department of Biotechnology and Chemical Technology, Aalto University, PO Box 16100, FI-00076 Aalto, Finland	Growing concerns over the availability and cost of extracting fossil fuel resources have increased interest in renewable resources. Therefore, interest in producing numerous needed chemicals from renewable biomass resources has increased. The focus of this comprehensive review is on managing greenhouse gas emissions (GHG) in biorefinery production chains. To highlight the results of the content a…	Biochemical; Biorefinery; Climate impact; Hydrothermal liquefaction; Pyrolysis	Bioconversion; Biomass; Chemicals; Cultivation; Fossil fuel deposits; Fossil fuels; Gas emissions; Pyrolysis; Refining; Supply chains; Sustainable development; Uncertainty analysis; Biochemical; Biorefineries; Climate impacts; Fossil fuel resources; Hydrothermal liquefactions; Lignocellulosic biomass; Potential technologies; Sustainability issues; Greenhouse gases; algae	Review	Final		Scopus	2-s2.0-84901589635
Yu J., Zhang T., Zhong J., Zhang X., Tan T.	56130978500;55547105934;56041656200;55902720900;57020620400;	Biorefinery of sweet sorghum stem	2012	Biotechnology Advances	30	4		811	816		70	10.1016/j.biotechadv.2012.01.014	https://www.scopus.com/inward/record.uri?eid=2-s2.0-84862814444&doi=10.1016%2fj.biotechadv.2012.01.014&partnerID=40&md5=2820e4e47fd659ffc994cb64e3d5ae29	Beijing Key Lab of Bioprocess, College of Life Science and Technology, Beijing University of Chemical Technology, Beijing 100029, China	Yu, J., Beijing Key Lab of Bioprocess, College of Life Science and Technology, Beijing University of Chemical Technology, Beijing 100029, China; Zhang, T., Beijing Key Lab of Bioprocess, College of Life Science and Technology, Beijing University of Chemical Technology, Beijing 100029, China; Zhong, J., Beijing Key Lab of Bioprocess, College of Life Science and Technology, Beijing University of Ch…	Sweet sorghum has been considered as a viable energy crop for alcohol fuel production. This review discloses a novel approach for the biorefining of sweet sorghum stem to produce multiple valuable products, such as ethanol, butanol and wood plastic composites. Sweet sorghum stem has a high concentration of soluble sugars in its juice, which can be fermented to produce ethanol by Saccharomyces cer…	Biobutanol; Ethanol; Sweet sorghum; Wood plastic composites	Biobutanol; Biodegradable material; Biorefineries; Biorefining; Clostridium acetobutylicum; Energy crops; Ethanol concentrations; Ethanol yield; Fermentation rate; Fiber ratio; Fuel production; High concentration; Pre-Treatment; Soluble sugars; Sugar concentration; Sweet sorghum; Sweet sorghum stems; Theoretical values; Twin screw extruders; Wood plastic composite; Acetic acid; Acetone; Agricultu…	Article	Final		Scopus	2-s2.0-84862814444
Chandra R., Iqbal H.M.N., Vishal G., Lee H.-S., Nagra S.	50361068900;56564116300;57205580780;23095185600;57205585340;	Algal biorefinery: A sustainable approach to valorize algal-based biomass towards multiple product recovery	2019	Bioresource Technology	278			346	359		69	10.1016/j.biortech.2019.01.104	https://www.scopus.com/inward/record.uri?eid=2-s2.0-85060864739&doi=10.1016%2fj.biortech.2019.01.104&partnerID=40&md5=f06694569a8e4bc85ea4f253d3a73318	Tecnologico de Monterrey, School of Engineering and Sciences, Campus Monterrey, Ave. Eugenio Garza Sada 2501, Monterrey, N.L. 64849, Mexico; Tecnologico de Monterrey, School of Engineering and Science, Campus Toluca, Ave. Eduardo Monroy Cárdenas 2000, Toluca, State of Mexico 50110, Mexico; Biodesign Swette Center of Environmental Biotechnology, Arizona State University, Tempe, AZ 85287-5701, Unit…	Chandra, R., Tecnologico de Monterrey, School of Engineering and Sciences, Campus Monterrey, Ave. Eugenio Garza Sada 2501, Monterrey, N.L. 64849, Mexico, Tecnologico de Monterrey, School of Engineering and Science, Campus Toluca, Ave. Eduardo Monroy Cárdenas 2000, Toluca, State of Mexico 50110, Mexico, Biodesign Swette Center of Environmental Biotechnology, Arizona State University, Tempe, AZ 852…	In recent years, ever-increasing socio-economic awareness, and negative impact of excessive petro consumption have redirected the research interests towards bio-resources such as algal-based biomass. In order to meet current bio-economy challenges to produce high-value multiple products at a time, new integrated processes in research and development are necessary. Though various strategies have b…	Bio-economy; Bio-products; Bio-refinery complexity index; Sustainability; Technology readiness level	Economics; Refining; Sustainable development; Bio-economy; Bioproducts; Biorefineries; Economically viable; Research and development; Research interests; Technology readiness levels; Value added products; Biomass; economic conditions; index method; research and development; sustainability; technological change; awareness; biomass; economic aspect; product recovery; review; metabolism; plant; alga…	Review	Final		Scopus	2-s2.0-85060864739
Sindhu R., Binod P., Pandey A., Madhavan A., Alphonsa J.A., Vivek N., Gnansounou E., Castro E., Faraco V.	35760609600;8901704900;7201771319;56072640400;57193251664;57189237275;6508334495;7102441948;6506935102;	Water hyacinth a potential source for value addition: An overview	2017	Bioresource Technology	230			152	162		67	10.1016/j.biortech.2017.01.035	https://www.scopus.com/inward/record.uri?eid=2-s2.0-85012024879&doi=10.1016%2fj.biortech.2017.01.035&partnerID=40&md5=5881209a8ce572d4b9062de8e2a2cc86	Microbial Processes and Technology Division, CSIR-National Institute for Interdisciplinary Science and Technology, Thiruvananthapuram, Kerala 695019, India; Center of Innovative and Applied Bioprocessing, C-127, II Floor, Phase 8, Industrial Area, SAS Nagar, Mohali, Punjab 160 071, India; Rajiv Gandhi Centre for Biotechnology, Thiruvananthapuram, 695 014, India; Academy of Scientific and Innovati…	Sindhu, R., Microbial Processes and Technology Division, CSIR-National Institute for Interdisciplinary Science and Technology, Thiruvananthapuram, Kerala 695019, India; Binod, P., Microbial Processes and Technology Division, CSIR-National Institute for Interdisciplinary Science and Technology, Thiruvananthapuram, Kerala 695019, India; Pandey, A., Microbial Processes and Technology Division, CSIR-…	Water hyacinth a fresh water aquatic plant is considered as a noxious weed in many parts of the world since it grows very fast and depletes nutrients and oxygen from water bodies adversely affecting the growth of both plants and animals. Hence conversion of this problematic weed to value added chemicals and fuels helps in the self-sustainability especially for developing countries. The present re…	Bioconversion; Biomass; Biorefinery; Value added products; Water hyacinth	Bioconversion; Biomass; Developing countries; Aquatic plants; Biorefineries; Potential sources; Recent researches; Value added products; Value addition; Value-added chemicals; Water Hyacinth; Fuels; alcohol derivative; beta glucosidase; biobutanol; bioethanol; biofertilizer; biofuel; biogas; biohydrogen; biopolymer; carbon fiber; cellulase; cellulose xanthogenate; enzyme; fertilizer; fuel; hydrog…	Review	Final		Scopus	2-s2.0-85012024879
Živković S.B., Veljković M.V., Banković-Ilić I.B., Krstić I.M., Konstantinović S.S., Ilić S.B., Avramović J.M., Stamenković O.S., Veljković V.B.	54791591000;57194228662;6507875034;57213230602;19639294200;19638271600;36902605600;57210249224;57201454828;	Technological, technical, economic, environmental, social, human health risk, toxicological and policy considerations of biodiesel production and use	2017	Renewable and Sustainable Energy Reviews	79			222	247		66	10.1016/j.rser.2017.05.048	https://www.scopus.com/inward/record.uri?eid=2-s2.0-85019357779&doi=10.1016%2fj.rser.2017.05.048&partnerID=40&md5=174db13a48a0aa3269c4f498aa325856	University of Niš, Faculty of Occupational Safety, Čarnojevića 10A, Niš, 18000, Serbia; University of Niš, Faculty of Technology, Bulevar Oslobodjenja 124, Leskovac, 16000, Serbia; Research and Development Center Alfatec, Bulevar Nikola Tesla 63/5, Niš, 18000, Serbia	Živković, S.B., University of Niš, Faculty of Occupational Safety, Čarnojevića 10A, Niš, 18000, Serbia; Veljković, M.V., University of Niš, Faculty of Occupational Safety, Čarnojevića 10A, Niš, 18000, Serbia; Banković-Ilić, I.B., University of Niš, Faculty of Technology, Bulevar Oslobodjenja 124, Leskovac, 16000, Serbia; Krstić, I.M., University of Niš, Faculty of Occupational Safety, Čarnojevića…	This paper overviews the technological, technical, economic, environmental, social, toxicological and human health risk considerations of biodiesel production and use. The future efforts in the technological domain should be directed towards low–cost and non–edible feedstocks, advanced technologies with reduced overall production costs and profitable production capacity. Process innovations that …	Biodiesel; Economics; Environmental impact; Human health risk; Social aspect; Technical considerations	Biodiesel; Computer supported cooperative work; Economic and social effects; Economics; Environmental impact; Greenhouse gases; Health; Health risks; Social aspects; Biodiesel production; Continuous operation; Direct and indirect impacts; Human health risks; Production capacity; Social and environmental; Sustainability criteria; Technical considerations; Sustainable development	Review	Final		Scopus	2-s2.0-85019357779
Valerio O., Horvath T., Pond C., Misra M., Mohanty A.	56458722000;56938021600;56938312600;7202628970;7102044423;	Improved utilization of crude glycerol from biodiesel industries: Synthesis and characterization of sustainable biobased polyesters	2015	Industrial Crops and Products	78			141	147		66	10.1016/j.indcrop.2015.10.019	https://www.scopus.com/inward/record.uri?eid=2-s2.0-84945932559&doi=10.1016%2fj.indcrop.2015.10.019&partnerID=40&md5=f79cd1225620ddaaa8eec3a246713944	School of Engineering, University of Guelph, Thornbrough Building, Guelph, ON N1G 2W1, Canada; Bioproducts Discovery and Development Centre, Department of Plant Agriculture, University of Guelph, Crop Science Building, Guelph, ON N1G 2W1, Canada; Department of Molecular and Cellular Biology, Science Complex, University of Guelph, Guelph, ON N1G 2W1, Canada	Valerio, O., School of Engineering, University of Guelph, Thornbrough Building, Guelph, ON N1G 2W1, Canada, Bioproducts Discovery and Development Centre, Department of Plant Agriculture, University of Guelph, Crop Science Building, Guelph, ON N1G 2W1, Canada; Horvath, T., Bioproducts Discovery and Development Centre, Department of Plant Agriculture, University of Guelph, Crop Science Building, Gu…	The present work describes the synthesis of biobased polyesters using glycerol of different purities and sources with the aim of understanding how glycerol composition can influence the resulting structure and properties of biobased polyesters. Glycerol and succinic acid based polyesters were synthesized using crude and technical grade glycerol obtained from biodiesel producing facilities. It was…	Biomaterials; Biorefinery; Glycerol; Polycondensation; Polyesters	Biodiesel; Biomaterials; Carboxylation; Fatty acids; Impurities; Polycondensation; Polyesters; Synthesis (chemical); Synthetic fuels; Biobased polyesters; Biodiesel industry; Biorefineries; Crude glycerol; Polymer backbones; Structure and properties; Succinic acids; Synthesis and characterizations; Glycerol; alcohol; biofuel; chemical composition; condensation; diesel; ester; fatty acid; organic …	Article	Final		Scopus	2-s2.0-84945932559
García I.L., López J.A., Dorado M.P., Kopsahelis N., Alexandri M., Papanikolaou S., Villar M.A., Koutinas A.A.	22984679400;10938897000;56243813900;15750856800;55542810600;6603735587;7102570096;8289921400;	Evaluation of by-products from the biodiesel industry as fermentation feedstock for poly(3-hydroxybutyrate-co-3-hydroxyvalerate) production by Cupriavidus necator	2013	Bioresource Technology	130			16	22		66	10.1016/j.biortech.2012.11.088	https://www.scopus.com/inward/record.uri?eid=2-s2.0-84871787158&doi=10.1016%2fj.biortech.2012.11.088&partnerID=40&md5=e0c5241c9198a6a327a267043610840f	Department of Physical Chemistry and Applied Thermodynamics, Escuela Politecnica Superior, University of Cordoba, Campus de excelencia agroalimentario, ceiA3, 23071 Cordoba, Spain; Planta Piloto de Ingeniería Química, PLAPIQUI (UNS-CONICET), Camino La Carrindanga, Km. 7 8000 Bahía Blanca, Buenos Aires, Argentina; Department of Food Science and Technology, Agricultural University of Athens, Iera O…	García, I.L., Department of Physical Chemistry and Applied Thermodynamics, Escuela Politecnica Superior, University of Cordoba, Campus de excelencia agroalimentario, ceiA3, 23071 Cordoba, Spain; López, J.A., Planta Piloto de Ingeniería Química, PLAPIQUI (UNS-CONICET), Camino La Carrindanga, Km. 7 8000 Bahía Blanca, Buenos Aires, Argentina; Dorado, M.P., Department of Physical Chemistry and Applie…	Utilization of by-products from oilseed-based biodiesel production (crude glycerol, rapeseed meal hydrolysates) for microbial polyhydroxyalkanoate (PHA) production could lead to the replacement of expensive carbon sources, nutrient supplements and precursors for co-polymer production. Batch fermentations in shake flasks with varying amounts of free amino nitrogen led to the production of poly(3-h…	Crude glycerol; Cupriavidus necator; Microbial bioconversion; Polyhydroxyalkanoates (PHA); Rapeseed meal hydrolysate	Biodiesel; Bottles; Differential scanning calorimetry; Nuclear magnetic resonance spectroscopy; Oilseeds; Sodium chloride; Thermogravimetric analysis; Amino nitrogen; Bacterial growth; Batch fermentation; Biodiesel industry; Biodiesel plants; Biodiesel production; Biorefineries; Carbon source; Crude glycerol; Crystallinities; Cupriavidus necator; Fed-batch fermentation; Inhibitory effect; NaCl co…	Article	Final		Scopus	2-s2.0-84871787158
Dutta S., Pal S.	57211060574;55791344400;	Promises in direct conversion of cellulose and lignocellulosic biomass to chemicals and fuels: Combined solvent-nanocatalysis approach for biorefinary	2014	Biomass and Bioenergy	62			182	197		65	10.1016/j.biombioe.2013.12.019	https://www.scopus.com/inward/record.uri?eid=2-s2.0-84896732296&doi=10.1016%2fj.biombioe.2013.12.019&partnerID=40&md5=bb338b079a24b80a25058bc911e61ece	Institute of Nano Science and Technology, Mohali, Punjab 160 062, India; Central Soil and Water Conservation Research and Training Center, Sector 27-A, Madhya Marg, Chandigarh 160 019, India	Dutta, S., Institute of Nano Science and Technology, Mohali, Punjab 160 062, India; Pal, S., Central Soil and Water Conservation Research and Training Center, Sector 27-A, Madhya Marg, Chandigarh 160 019, India	This review surveys sustainable one-pot conversion methods of cellulose into two very important platform chemicals such as 5-hydroxymethylfurfural and isosorbide retaining applications in many fields. Various new techniques based on such as ionic liquids, acid functionalized mesoporous materials, organic acids, functionalized nanoparticles, and mechanocatalytic depolymerization was discussed in d…	Biofuel; Biorefinery; Cellulose; Furanics; Isosorbide; Valerolactone	5 hydroxymethyl furfurals; Biorefineries; Functionalized nanoparticles; Furanics; Isosorbide; Lignocellulose conversions; Lignocellulosic biomass; Valerolactone; Biofuels; Distillation; Fatty acids; Ionic liquids; Liquid fuels; Local area networks; Mesoporous materials; Organic acids; Surveys; Cellulose; biofuel; biomass power; biotechnology; catalysis; catalyst; cellulose; crystallinity; distill…	Review	Final		Scopus	2-s2.0-84896732296
Osmani A., Zhang J.	55314773200;55720470000;	Economic and environmental optimization of a large scale sustainable dual feedstock lignocellulosic-based bioethanol supply chain in a stochastic environment	2014	Applied Energy	114			572	587		65	10.1016/j.apenergy.2013.10.024	https://www.scopus.com/inward/record.uri?eid=2-s2.0-84887232663&doi=10.1016%2fj.apenergy.2013.10.024&partnerID=40&md5=1b88105dddb85f4f9bb01d17177dd1fa	Department of Industrial and Manufacturing Engineering, North Dakota State University, CIE Building, Fargo, ND 58102, United States	Osmani, A., Department of Industrial and Manufacturing Engineering, North Dakota State University, CIE Building, Fargo, ND 58102, United States; Zhang, J., Department of Industrial and Manufacturing Engineering, North Dakota State University, CIE Building, Fargo, ND 58102, United States	This work proposes a two-stage stochastic optimization model to maximize the expected profit and simultaneously minimize carbon emissions of a dual-feedstock lignocellulosic-based bioethanol supply chain (LBSC) under uncertainties in supply, demand and prices. The model decides the optimal first-stage decisions and the expected values of the second-stage decisions. A case study based on a 4-state…	Biofuel supply chain; Biomass conversion technologies; Facility location; Sample Average Approximation; Stochastic MILP; Sustainability	Bioconversion; Bioethanol; Environmental impact; Environmental management; Ethanol; Feedstocks; Location; Refining; Stochastic systems; Supply chains; Taxation; Biofuel supply chains; Biomass conversion technologies; Facility locations; Sample average approximation; Stochastic MILP; Sustainable development; biofuel; biomass; carbon; carbon emission; facility location; optimization; price dynamics…	Article	Final		Scopus	2-s2.0-84887232663
Gendy T.S., El-Temtamy S.A.	6603310220;6602992199;	Commercialization potential aspects of microalgae for biofuel production: An overview	2013	Egyptian Journal of Petroleum	22	1		43	51		65	10.1016/j.ejpe.2012.07.001	https://www.scopus.com/inward/record.uri?eid=2-s2.0-84880733747&doi=10.1016%2fj.ejpe.2012.07.001&partnerID=40&md5=3ee10d43d401aea860a28ba675a60207	Process Development Department, Egyptian Petroleum Research Institute, Nasr City, Cairo, Egypt	Gendy, T.S., Process Development Department, Egyptian Petroleum Research Institute, Nasr City, Cairo, Egypt; El-Temtamy, S.A., Process Development Department, Egyptian Petroleum Research Institute, Nasr City, Cairo, Egypt	Biofuels are particularly important as an alternative fuel option for transportation. The sustainability of biofuels will depend on the development of viable, sustainable technologies that do not appear to be yet commercially viable. Successful development of algae-based biofuels and co-products industry requires the optimum combination of technical innovations in systems and processes, coupled w…	Algal oil; Biodiesel from algae; Economic commercialization of algal biodiesel; Micro algae; Photo bioreactor		Article	Final		Scopus	2-s2.0-84880733747
Rodrigues Pinto P.C., Borges Da Silva E.A., Rodrigues A.E.	7103408877;14323022200;35600464700;	Lignin as source of fine chemicals: Vanillin and syringaldehyde	2012	Biomass Conversion: The Interface of Biotechnology, Chemistry and Materials Science	9783642284182			381	420		65	10.1007/978-3-642-28418-2_12	https://www.scopus.com/inward/record.uri?eid=2-s2.0-84929024477&doi=10.1007%2f978-3-642-28418-2_12&partnerID=40&md5=6f6f8152d43a75b678ffa18e685fe09b	Department of Chemical Engineering, Faculty of Engineering, University of Porto, Rua Dr. Roberto Frias s/n, Porto, Portugal	Rodrigues Pinto, P.C., Department of Chemical Engineering, Faculty of Engineering, University of Porto, Rua Dr. Roberto Frias s/n, Porto, Portugal; Borges Da Silva, E.A., Department of Chemical Engineering, Faculty of Engineering, University of Porto, Rua Dr. Roberto Frias s/n, Porto, Portugal; Rodrigues, A.E., Department of Chemical Engineering, Faculty of Engineering, University of Porto, Rua D…	The sustainability of processes to integrate in biochemical and thermochemical platforms is a key factor for the success of lignocellulose-based biorefineries. Production and separation of high added-value compounds from renewable resources are emergent areas of science and technology with relevance to both scientific and industrial communities. Lignin is one of the raw materials with high potent…		Aldehydes; Ion exchange; Separation; Sustainable development; Aromatic aldehyde; Environmental-friendly; High added-value compounds; Industrial communities; Ion exchange process; Renewable resource; Science and Technology; Separation process; Lignin	Book Chapter	Final		Scopus	2-s2.0-84929024477
Vivek N., Sindhu R., Madhavan A., Anju A.J., Castro E., Faraco V., Pandey A., Binod P.	57189237275;35760609600;56072640400;57191728747;7102441948;6506935102;7201771319;8901704900;	Recent advances in the production of value added chemicals and lipids utilizing biodiesel industry generated crude glycerol as a substrate – Metabolic aspects, challenges and possibilities: An overview	2017	Bioresource Technology	239			507	517		63	10.1016/j.biortech.2017.05.056	https://www.scopus.com/inward/record.uri?eid=2-s2.0-85019605585&doi=10.1016%2fj.biortech.2017.05.056&partnerID=40&md5=770a8d9e5420f693ba17ae6b9f17236e	Microbial Processes and Technology Division, CSIR-National Institute for Interdisciplinary Science and Technology, Thiruvananthapuram, Kerala 695 019, India; Academy of Scientific and Innovative Research (AcSIR), CSIR-NIIST, Thiruvananthapuram, Kerala 695 019, India; Rajiv Gandhi Center for Biotechnology, Thiruvananthapuram, Kerala 695 014, India; Department of Chemical, Environmental and Materia…	Vivek, N., Microbial Processes and Technology Division, CSIR-National Institute for Interdisciplinary Science and Technology, Thiruvananthapuram, Kerala 695 019, India, Academy of Scientific and Innovative Research (AcSIR), CSIR-NIIST, Thiruvananthapuram, Kerala 695 019, India; Sindhu, R., Microbial Processes and Technology Division, CSIR-National Institute for Interdisciplinary Science and Techn…	One of the major ecological concerns associated with biodiesel production is the generation of waste/crude glycerol during the trans-esterification process. Purification of this crude glycerol is not economically viable. In this context, the development of an efficient and economically viable strategy would be biotransformation reactions converting the biodiesel derived crude glycerol into value …	Crude glycerol; Metabolic engineering; Process strategies; Value added products	Biodiesel; Chemicals; Metabolic engineering; Metabolism; Substrates; Waste management; Biodiesel production; Biotransformation reactions; Crude glycerol; Economically viable; Future perspectives; Process strategies; Value added products; Value-added chemicals; Glycerol; 1,3 propanediol; 2,3 butanediol; biodiesel; citric acid; glyceric acid; glycerol; lactic acid; petroleum; propionic acid; succin…	Review	Final		Scopus	2-s2.0-85019605585
Chen H.-G., Zhang Y.-H.P.	14059399400;34876090400;	New biorefineries and sustainable agriculture: Increased food, biofuels, and ecosystem security	2015	Renewable and Sustainable Energy Reviews	47		4146	117	132		62	10.1016/j.rser.2015.02.048	https://www.scopus.com/inward/record.uri?eid=2-s2.0-84925409309&doi=10.1016%2fj.rser.2015.02.048&partnerID=40&md5=ef16bb4e725a7253c5033351a1d86c9c	College of Life Sciences, Henan Agricultural University, 95 Wenhua Road, Zhengzhou, 450002, China; Biological Systems Engineering Department, Virginia Tech, 304 Seitz Hall, Blacksburg, VA 24061, United States; Cell Free Bioinnovations Inc., 1800 Kraft Drive, Suite 222, Blacksburg, VA 24060, United States; Tianjin Institute of Industrial Biotechnology, Chinese Academy of Sciences, 32 West 7th Aven…	Chen, H.-G., College of Life Sciences, Henan Agricultural University, 95 Wenhua Road, Zhengzhou, 450002, China; Zhang, Y.-H.P., Biological Systems Engineering Department, Virginia Tech, 304 Seitz Hall, Blacksburg, VA 24061, United States, Cell Free Bioinnovations Inc., 1800 Kraft Drive, Suite 222, Blacksburg, VA 24060, United States, Tianjin Institute of Industrial Biotechnology, Chinese Academy …	Abstract The sustainability revolution is the defining challenge of our time to meet increasing needs in the energy-food-water nexus without compromising the ability of next generations. To feed the world, modern agriculture is primarily based on annual grain crops that replace native perennial plant communities on most of the arable land on the planet. This practice may not be sustainable due to…	Biofuels; Biorefineries; Perennial crop; Sustainability revolution; Sustainable agriculture; Synthetic food	Biofuels; Biomass; Crops; Oils and fats; Refining; Sustainable development; Synthetic foods; Water pollution; Water quality; Biorefineries; Extreme weather events; Lignocellulosic biomass; Modern agricultures; Multiple components; Perennial crops; Resource management; Sustainable agriculture; Grain (agricultural product); Agriculture; Biotechnology; Ecosystems; Food	Review	Final		Scopus	2-s2.0-84925409309
Lehahn Y., Ingle K.N., Golberg A.	8872018100;36198415400;26657925100;	Global potential of offshore and shallow waters macroalgal biorefineries to provide for food, chemicals and energy: Feasibility and sustainability	2016	Algal Research	17			150	160		61	10.1016/j.algal.2016.03.031	https://www.scopus.com/inward/record.uri?eid=2-s2.0-84966710598&doi=10.1016%2fj.algal.2016.03.031&partnerID=40&md5=1b93b9ac3d81fb87b16560d03e5cefff	Department of Earth and Planetary Sciences, Weizmann Institute of Science, Israel; The Porter School of Environmental Studies, Tel Aviv University, Israel	Lehahn, Y., Department of Earth and Planetary Sciences, Weizmann Institute of Science, Israel; Ingle, K.N., The Porter School of Environmental Studies, Tel Aviv University, Israel; Golberg, A., The Porter School of Environmental Studies, Tel Aviv University, Israel	Displacing fossil fuels with renewables and increasing sustainable food and chemicals production are among the major challenges facing the world in the coming decades. Integrating climatological oceanographic data with a metabolism and growth rate model of the green marine macroalga from Ulva genus, we analyze the potential of offshore biorefineries to provide for biomass, ethanol, butanol, aceto…			Article	Final		Scopus	2-s2.0-84966710598
Song M., Duc Pham H., Seon J., Chul Woo H.	7401473073;55914322500;35886048100;6505788396;	Marine brown algae: A conundrum answer for sustainable biofuels production	2015	Renewable and Sustainable Energy Reviews	50			782	792		61	10.1016/j.rser.2015.05.021	https://www.scopus.com/inward/record.uri?eid=2-s2.0-84930947611&doi=10.1016%2fj.rser.2015.05.021&partnerID=40&md5=ce7ecddc03dcf1b10ceb30da9c705ce3	Institute of Cleaner Production, Pukyong National University, 365 Sinseon-ro, Nam-gu, Busan, 608-739, South Korea; Department of Chemical Engineering, Pukyong National University, 365 Sinseon-ro, Nam-gu, Busan, 608-739, South Korea	Song, M., Institute of Cleaner Production, Pukyong National University, 365 Sinseon-ro, Nam-gu, Busan, 608-739, South Korea; Duc Pham, H., Department of Chemical Engineering, Pukyong National University, 365 Sinseon-ro, Nam-gu, Busan, 608-739, South Korea; Seon, J., Institute of Cleaner Production, Pukyong National University, 365 Sinseon-ro, Nam-gu, Busan, 608-739, South Korea; Chul Woo, H., Dep…	Meeting renewable fuels goals requires development of a large sustainable biomass resources, massive brown algae could be a potential contributor towards this goal. To date, very little information has been known for brown algal resource. This review provides overall perspective on feature and applications required for an initial assessment of the development of brown algae as a sustainable biofu…	Biofuels; Biomass; Brown algae; Integrated biorefinery platform; Sustainability	Biofuels; Biomass; Refining; Sustainable development; Bioactive material; Biofuels production; Biomass resources; Brown algae; Economic approach; Economically viable; Initial assessment; Integrated biorefinery; Algae	Review	Final		Scopus	2-s2.0-84930947611
González-Delgado A.-D., Kafarov V.	57197818936;7102122221;	Microalgae based biorefinery: Issues to consider	2011	CTyF - Ciencia, Tecnologia y Futuro	4	4		5	22		61	10.29047/01225383.225	https://www.scopus.com/inward/record.uri?eid=2-s2.0-84858387259&doi=10.29047%2f01225383.225&partnerID=40&md5=d0b424b0b875cc2d307fd4ae057d2104	Centro de Investigación para el Desarrollo Sostenible en Industria y Energía, Industrial Universidad Industrial de Santander, Bucaramanga, Colombia	González-Delgado, A.-D., Centro de Investigación para el Desarrollo Sostenible en Industria y Energía, Industrial Universidad Industrial de Santander, Bucaramanga, Colombia; Kafarov, V., Centro de Investigación para el Desarrollo Sostenible en Industria y Energía, Industrial Universidad Industrial de Santander, Bucaramanga, Colombia	Biorefining is sustainable biomass processing to obtain energy, biofuels and high value products through processes and equipment for biomass transformation. The biorefinery concept has been identified as the most promising way to create a biomass-based industry. Microalgae are classified as promising candidates in biorefinery processes because they are particularly important for obtaining multipl…	Biofuels; Bioindustries; Biomass; Biomass processing; Biorefinery; Microalgae	Algae; Bioconversion; Biodiesel; Biofuels; Biomass; Microorganisms; Biodiesel production; Bioindustries; Biomass processing; Biomass transformation; Biorefineries; Biorefinery process; Micro-algae; Traditional biomass; Refining; biomass power; industrial production; microalga; refining industry; sustainability	Review	Final		Scopus	2-s2.0-84858387259
Kiss A.A., Lange J.-P., Schuur B., Brilman D.W.F., van der Ham A.G.J., Kersten S.R.A.	55558814600;7402027792;24465980700;6701712247;6604036770;7004061067;	Separation technology–Making a difference in biorefineries	2016	Biomass and Bioenergy	95			296	309		60	10.1016/j.biombioe.2016.05.021	https://www.scopus.com/inward/record.uri?eid=2-s2.0-84969962244&doi=10.1016%2fj.biombioe.2016.05.021&partnerID=40&md5=d95c10e9826e28b241861c9e6f32b3c3	Sustainable Process Technology Group, Faculty of Science and Technology, University of Twente, PO Box 217, Enschede, 7500 AE, Netherlands; AkzoNobel Research Development & Innovation, Process Technology SRG, Zutphenseweg 10, Deventer, 7418 AJ, Netherlands; Shell Global Solutions International B.V., Shell Technology Centre Amsterdam, Grasweg 31, Amsterdam, 1031 HW, Netherlands	Kiss, A.A., Sustainable Process Technology Group, Faculty of Science and Technology, University of Twente, PO Box 217, Enschede, 7500 AE, Netherlands, AkzoNobel Research Development & Innovation, Process Technology SRG, Zutphenseweg 10, Deventer, 7418 AJ, Netherlands; Lange, J.-P., Sustainable Process Technology Group, Faculty of Science and Technology, University of Twente, PO Box 217, Enschede,…	In the quest for a sustainable bio-based economy, biorefineries play a central role as they involve the sustainable processing of biomass into marketable products and energy. This paper aims to provide a perspective on applications of separations that can make a great difference in biorefineries, by significantly reducing the costs and thus making the processes competitive without subsidies. A pa…	Biomass conversion; Biorefinery; Process intensification; Separation technology	Bioconversion; Phase separation; Refining; Biomass conversion; Biorefineries; Dividing wall columns; Process intensification; Reactive separation; Separation process; Separation technologies; Sustainable processing; Separation	Article	Final		Scopus	2-s2.0-84969962244
Lau M.W., Bals B.D., Chundawat S.P.S., Jin M., Gunawan C., Balan V., Jones A.D., Dale B.E.	23473614400;15757136500;12803763300;35503563200;35302396500;15757087100;7407105218;7201511969;	An integrated paradigm for cellulosic biorefineries: Utilization of lignocellulosic biomass as self-sufficient feedstocks for fuel, food precursors and saccharolytic enzyme production	2012	Energy and Environmental Science	5	5		7100	7110		60	10.1039/c2ee03596k	https://www.scopus.com/inward/record.uri?eid=2-s2.0-84860362593&doi=10.1039%2fc2ee03596k&partnerID=40&md5=0bd7b4bd3e811b450e0c04d66bff3ec7	Department of Chemical Engineering and Materials Science, DOE Great Lakes Bioenergy Research Center, Michigan State University, 3900 Collins Rd., Lansing, MI 48910, United States; Department of Biochemistry and Molecular Biology, Michigan State University, East Lansing, MI-48824, United States	Lau, M.W., Department of Chemical Engineering and Materials Science, DOE Great Lakes Bioenergy Research Center, Michigan State University, 3900 Collins Rd., Lansing, MI 48910, United States; Bals, B.D., Department of Chemical Engineering and Materials Science, DOE Great Lakes Bioenergy Research Center, Michigan State University, 3900 Collins Rd., Lansing, MI 48910, United States; Chundawat, S.P.S…	Simultaneously achieving economic, environmental and social sustainability is a major challenge for the emerging renewable fuel industry. We approach this problem by demonstrating a cellulosic biorefinery paradigm which produces ethanol and food precursors using lignocellulosic biomass as the exclusive source for carbohydrates and minerals. Enzymatic hydrolysate from Ammonia Fiber Expansion (AFEX…		Ammonia fibers; Biorefineries; Carbohydrate sources; Co-production; Commercial enzymes; Corn stover; Enzyme production; In-house production; Integrated paradigms; Lignocellulosic biomass; Renewable fuels; Social sustainability; Solids loading; Yeast cell; Economic analysis; Ethanol; Loading; Organic compounds; Refining; Sugars; Yeast; Enzymes; biofuel; biomass; carbohydrate; cellulose; cost-benef…	Article	Final		Scopus	2-s2.0-84860362593
Kim S., Dale B.E.	35771061000;7201511969;	Comparing alternative cellulosic biomass biorefining systems: Centralized versus distributed processing systems	2015	Biomass and Bioenergy	74			135	147		59	10.1016/j.biombioe.2015.01.018	https://www.scopus.com/inward/record.uri?eid=2-s2.0-84922243256&doi=10.1016%2fj.biombioe.2015.01.018&partnerID=40&md5=92857778af3d390062cda9650355cdb1	DOE Great Lakes Bioenergy Research Center, Michigan State University, 3815 Technology Boulevard, Lansing, MI 48910, United States; Department of Chemical Engineering and Materials Science, Michigan State University, 3815 Technology Boulevard, Lansing, MI 48910, United States	Kim, S., DOE Great Lakes Bioenergy Research Center, Michigan State University, 3815 Technology Boulevard, Lansing, MI 48910, United States, Department of Chemical Engineering and Materials Science, Michigan State University, 3815 Technology Boulevard, Lansing, MI 48910, United States; Dale, B.E., DOE Great Lakes Bioenergy Research Center, Michigan State University, 3815 Technology Boulevard, Lans…	This study explores how two different cellulosic ethanol production system configurations (distributed versus centralized processing) affect some aspects of the economic and environmental performance of cellulosic ethanol, measured as minimum ethanol selling price (MESP) and various environmental impact categories. The eco-efficiency indicator, which simultaneously accounts for economic and envir…	ACID; AFEX; Cellulosic ethanol; Corn stover; DCFROR; Distributed biomass processing; ECOT; EISA; EUTR; FSE; GE; GHG; GREET; GWI; HHC; HHNC; HHP; IPCC; Life cycle assessment; Local biomass processing depot; MESP; Minimum ethanol selling price; NREL; OLD; PDF; SMG	Acids; Bioconversion; Biomass; Cellulosic ethanol; Costs; Diseases; Distributed computer systems; Economics; Energy utilization; Environmental management; Ethanol; Ethanol fuels; Germanium; Global warming; Health; Life cycle; Ozone layer; Petroleum transportation; Railroad transportation; Railroads; Refining; Sustainable development; Trucks; AFEX; Biomass processing; Corn stover; DCFROR; ECOT; EI…	Article	Final		Scopus	2-s2.0-84922243256
Parish E.S., Hilliard M.R., Baskaran L.M., Dale V.H., Griffiths N.A., Mulholland P.J., Sorokine A., Thomas N.A., Downing M.E., Middleton R.S.	35181758400;6701549998;8379074600;7004201091;22979558300;57209227744;16176633600;54895408100;57198380900;56377222000;	Multimetric spatial optimization of switchgrass plantings across a watershed	2012	Biofuels, Bioproducts and Biorefining	6	1		58	72		59	10.1002/bbb.342	https://www.scopus.com/inward/record.uri?eid=2-s2.0-84855902746&doi=10.1002%2fbbb.342&partnerID=40&md5=f21ccdce0cc8ed68124d9a169782e113	Oak Ridge National Laboratory, TN, United States; Los Alamos National Laboratory, NM, United States	Parish, E.S., Oak Ridge National Laboratory, TN, United States; Hilliard, M.R., Oak Ridge National Laboratory, TN, United States; Baskaran, L.M., Oak Ridge National Laboratory, TN, United States; Dale, V.H., Oak Ridge National Laboratory, TN, United States; Griffiths, N.A., Oak Ridge National Laboratory, TN, United States; Mulholland, P.J., Oak Ridge National Laboratory, TN, United States; Soroki…	The increasing demand for bioenergy crops presents our society with the opportunity to design more sustainable landscapes. We have created a Biomass Location for Optimal Sustainability Model (BLOSM) to test the hypothesis that landscape design of cellulosic bioenergy crop plantings may simultaneously improve water quality (i.e. decrease concentrations of sediment, total phosphorus, and total nitr…	Economics; Landscape design; Sustainability; Switchgrass; Tennessee; Water quality	Agricultural land; Bio-energy; Biorefineries; Landscape design; Multiple objectives; Optimization approach; Plantings; Reduced nitrogen; Research tools; Sediment concentration; Spatial optimization; Sustainability criteria; Sustainable landscape; Switchgrass; Tennessee; Total nitrogen; Total phosphorus; Anoxic sediments; Biofuels; Crops; Design; Economics; Feedstocks; Landforms; Phosphorus; Profi…	Article	Final		Scopus	2-s2.0-84855902746
Fahd S., Fiorentino G., Mellino S., Ulgiati S.	48761317800;47360927800;48761501500;6701799759;	Cropping bioenergy and biomaterials in marginal land: The added value of the biorefinery concept	2012	Energy	37	1		79	93		58	10.1016/j.energy.2011.08.023	https://www.scopus.com/inward/record.uri?eid=2-s2.0-84855594491&doi=10.1016%2fj.energy.2011.08.023&partnerID=40&md5=76d22ebc0e4a59aef01b0823e490ba95	Department of Sciences for the Environment, Parthenope University, Naples, Centro Direzionale, Isola C4, 80143 Naples, Italy	Fahd, S., Department of Sciences for the Environment, Parthenope University, Naples, Centro Direzionale, Isola C4, 80143 Naples, Italy; Fiorentino, G., Department of Sciences for the Environment, Parthenope University, Naples, Centro Direzionale, Isola C4, 80143 Naples, Italy; Mellino, S., Department of Sciences for the Environment, Parthenope University, Naples, Centro Direzionale, Isola C4, 801…	A biorefinery is an integrated pattern of farming and conversion activities capable to provide bioenergy and biomaterials as alternative to fossil-based refineries, increasing jobs and income in rural areas. Considering the need to avoid competition with food production in arable land, non-food cropping on marginal land is being explored worldwide focusing on lignocellulosic crops (" second-gener…	Biorefinery; LCA; Marginal land; Non-food crop	Biodiesel; Biological materials; Crops; Industrial applications; Industrial chemicals; Life cycle; Refining; Rural areas; Sustainable development; Added values; Arable land; Bio-energy; Biodiesel production; Biorefineries; Biorefinery concept; Brassica; Economic returns; Embodied energy; Food production; Industrial use; Integrated evaluation; Integrated pattern; LCA; Lignocellulosic residues; Mar…	Article	Final		Scopus	2-s2.0-84855594491
Rajesh Banu J., Kavitha S., Yukesh Kannah R., Poornima Devi T., Gunasekaran M., Kim S.-H., Kumar G.	16834439700;36632414700;57202458217;56237607800;57208391038;57223417806;7202418804;	A review on biopolymer production via lignin valorization	2019	Bioresource Technology	290		121790				56	10.1016/j.biortech.2019.121790	https://www.scopus.com/inward/record.uri?eid=2-s2.0-85069693373&doi=10.1016%2fj.biortech.2019.121790&partnerID=40&md5=21fbac63f3a54440b8c0fd6e354f7044	Department of Civil Engineering, Anna University Regional Campus, Tirunelveli, India; Department of Physics, Anna University Regional Campus, Tirunelveli, India; School of Civil and Environmental Engineering, Yonsei University, Seoul, 03722, South Korea; Green Processing, Bioremediation and Alternative Energies Research Group, Faculty of Environment and Labour Safety, Ton Duc Thang University, Ho…	Rajesh Banu, J., Department of Civil Engineering, Anna University Regional Campus, Tirunelveli, India; Kavitha, S., Department of Civil Engineering, Anna University Regional Campus, Tirunelveli, India; Yukesh Kannah, R., Department of Civil Engineering, Anna University Regional Campus, Tirunelveli, India; Poornima Devi, T., Department of Civil Engineering, Anna University Regional Campus, Tirunel…	Lignin based biopolymer (value added products) production is the most promising technology in the perspective of lignin valorization and sustainable development. Valorization of lignin gain the potentials to produce biopolymers such as polyhydroxyalkanoates, polyhydroxybutyrates, polyurethane etc. However, lignin valorization processes still needs development due to the recalcitrant nature of lig…	Biopolymer; Biorefinery; Lignin conversion; Lignin derivatives; Sustainability	Biomolecules; Biopolymers; Depolymerization; Sustainable development; Biorefineries; Degradative pathways; Lignin depolymerization; Lignin derivatives; Polyhydroxyalkanoates; Production strategy; Separation technologies; Value added products; Lignin; acid; base; beta aryl ether; beta ketoadipate; biopolymer; biphenyl derivative; ether derivative; lignin; lignin nanoparticle; nanoparticle; polyest…	Review	Final		Scopus	2-s2.0-85069693373
Zhang X., Rong J., Chen H., He C., Wang Q.	57207317288;56754694300;57051708300;54789688500;57051685900;	Current status and outlook in the application of microalgae in biodiesel production and environmental protection	2014	Frontiers in Energy Research	2	AUG	32				56	10.3389/fenrg.2014.00032	https://www.scopus.com/inward/record.uri?eid=2-s2.0-85042668791&doi=10.3389%2ffenrg.2014.00032&partnerID=40&md5=1cd69bac8ac29cca80e8f65be9799b69	Key Laboratory of Algal Biology, Institute of Hydrobiology, Chinese Academy of Sciences, Wuhan, China; University of Chinese Academy of Sciences, Beijing, China; SINOPEC Research Institute of Petroleum Processing, Beijing, China	Zhang, X., Key Laboratory of Algal Biology, Institute of Hydrobiology, Chinese Academy of Sciences, Wuhan, China, University of Chinese Academy of Sciences, Beijing, China; Rong, J., SINOPEC Research Institute of Petroleum Processing, Beijing, China; Chen, H., Key Laboratory of Algal Biology, Institute of Hydrobiology, Chinese Academy of Sciences, Wuhan, China; He, C., Key Laboratory of Algal Bio…	Microalgae have been currently recognized as a group of the most potential feedstocks for biodiesel production due to high productivity potential, efficient biosynthesis of lipids, and less competition with food production. Moreover, utilization of microalgae with environmental purposes (CO 2 fixation, NO x , and wastewater treatment) and biorefinery has been reported. However, there are still ch…	Biodiesel; Biological DeNOx; CO 2 capture; Microalgae; Wastewater treatment		Review	Final		Scopus	2-s2.0-85042668791
Coppola F., Bastianoni S., Østergård H.	23501445700;56212802500;6701568215;	Sustainability of bioethanol production from wheat with recycled residues as evaluated by Emergy assessment	2009	Biomass and Bioenergy	33	11		1626	1642		56	10.1016/j.biombioe.2009.08.003	https://www.scopus.com/inward/record.uri?eid=2-s2.0-71549122308&doi=10.1016%2fj.biombioe.2009.08.003&partnerID=40&md5=e4f7f1b304586127e564f35ee0372f79	Dept. of Chemistry, University of Siena, via Moro 2, 53100 Siena, Italy; Risø National Laboratory for Sustainable Energy, Technological University of Denmark - DTU, P.O. Box 49, 4000 Roskilde, Denmark	Coppola, F., Dept. of Chemistry, University of Siena, via Moro 2, 53100 Siena, Italy; Bastianoni, S., Dept. of Chemistry, University of Siena, via Moro 2, 53100 Siena, Italy; Østergård, H., Risø National Laboratory for Sustainable Energy, Technological University of Denmark - DTU, P.O. Box 49, 4000 Roskilde, Denmark	An Emergy assessment study of 24 bioethanol production scenarios was carried out for the comparison of bioethanol production using winter wheat grains and/or straw as feedstock and conversion technologies based on starch (1st generation) and/or lignocellulose (2nd generation). An integrated biomass utilization system (IBUS) was used for combining the two kinds of feedstock. The crop was cultivate…	1st generation bioethanol; 2nd generation bioethanol; Biorefinery; ELR; Grain; IBUS; Organic fertilizer; Soil fertility; Starch; Transformity	Crops; Ethanol; Feedstocks; Fertilizers; Grain (agricultural product); Recycling; Soil conditioners; Starch; Sustainable development; Biorefineries; IBUS; Organic fertilizers; Soil fertility; Transformity; Bioethanol; biofuel; cellulose; crop residue; cultivation; emergy; energy efficiency; fertilizer application; nonrenewable resource; recycling; soil fertility; starch; sustainability; transform…	Article	Final		Scopus	2-s2.0-71549122308
Chen Y.-D., Ho S.-H., Nagarajan D., Ren N.-Q., Chang J.-S.	56036048600;36084355700;57190729767;7004987612;8567368700;	Waste biorefineries — integrating anaerobic digestion and microalgae cultivation for bioenergy production	2018	Current Opinion in Biotechnology	50			101	110		55	10.1016/j.copbio.2017.11.017	https://www.scopus.com/inward/record.uri?eid=2-s2.0-85037708765&doi=10.1016%2fj.copbio.2017.11.017&partnerID=40&md5=e4317b46c9e9df6987e10cc26c08e40c	State Key Laboratory of Urban Water Resource and Environment, School of Municipal and Environmental Engineering, Harbin Institute of Technology, Harbin, 150090, China; Department of Chemical Engineering, National Cheng Kung University, Tainan, Taiwan; Research Center for Energy Technology and Strategy, National Cheng Kung University, Tainan, Taiwan	Chen, Y.-D., State Key Laboratory of Urban Water Resource and Environment, School of Municipal and Environmental Engineering, Harbin Institute of Technology, Harbin, 150090, China; Ho, S.-H., State Key Laboratory of Urban Water Resource and Environment, School of Municipal and Environmental Engineering, Harbin Institute of Technology, Harbin, 150090, China; Nagarajan, D., Department of Chemical E…	Commercialization of microalgal cultivation has been well realized in recent decades with the use of effective strains that can yield the target products, but it is still challenged by the high costs arising from mass production, harvesting, and further processing. Recently, more interest has been directed towards the utilization of waste resources, such as sludge digestate, to enhance the econom…		Algae; Biomass; Microorganisms; Refining; Sustainable development; Waste disposal; Anaerobic waste treatments; Bioenergy productions; Economic and environmental benefits; Economic feasibilities; Microalgae cultivation; Microalgal biomass; Microalgal cultivations; Microalgal growth; Anaerobic digestion; biogas; biofuel; algal growth; anaerobic digestion; bioenergy; biomass production; biotechnolog…	Review	Final		Scopus	2-s2.0-85037708765
Chen W.-S., Strik D.P.B.T.B., Buisman C.J.N., Kroeze C.	57191420193;6603369052;26643369800;56269250000;	Production of Caproic Acid from Mixed Organic Waste: An Environmental Life Cycle Perspective	2017	Environmental Science and Technology	51	12		7159	7168		55	10.1021/acs.est.6b06220	https://www.scopus.com/inward/record.uri?eid=2-s2.0-85021672093&doi=10.1021%2facs.est.6b06220&partnerID=40&md5=cf5512b1f37882d37ed23d0bea7afb49	Environmental Systems Analysis Group, Wageningen University and Research, Droevendaalsesteeg 3, Wageningen, 6708PB, Netherlands; Sub-department of Environmental Technology, Wageningen University and Research, Bornse Weilanden 9, Wageningen, 6708WG, Netherlands; Water Systems and Global Change Group, Wageningen University and Research, Droevendaalsesteeg 3, Wageningen, 6708PB, Netherlands	Chen, W.-S., Environmental Systems Analysis Group, Wageningen University and Research, Droevendaalsesteeg 3, Wageningen, 6708PB, Netherlands, Sub-department of Environmental Technology, Wageningen University and Research, Bornse Weilanden 9, Wageningen, 6708WG, Netherlands; Strik, D.P.B.T.B., Sub-department of Environmental Technology, Wageningen University and Research, Bornse Weilanden 9, Wagen…	Caproic acid is an emerging platform chemical with diverse applications. Recently, a novel biorefinery process, that is, chain elongation, was developed to convert mixed organic waste and ethanol into renewable caproic acids. In the coming years, this process may become commercialized, and continuing to improve on the basis of numerous ongoing technological and microbiological studies. This study…		Chains; Elongation; Environmental impact; Environmental management; Ethanol; Extraction; Industrial research; Municipal solid waste; Organic solvents; Saturated fatty acids; Solvent extraction; Wastes; Biorefinery process; Diverse applications; Environmental life cycle; Environmental performance; Life Cycle Assessment (LCA); Organic fraction of municipal solid wastes; Recovery efficiency; Technol…	Article	Final		Scopus	2-s2.0-85021672093
De Bruyn M., Fan J., Budarin V.L., Macquarrie D.J., Gomez L.D., Simister R., Farmer T.J., Raverty W.D., McQueen-Mason S.J., Clark J.H.	55577185800;36959656400;7003502240;7005714660;7202331744;56004131300;26028807600;6602898607;6603907989;57218227445;	A new perspective in bio-refining: Levoglucosenone and cleaner lignin from waste biorefinery hydrolysis lignin by selective conversion of residual saccharides	2016	Energy and Environmental Science	9	8		2571	2574		55	10.1039/c6ee01352j	https://www.scopus.com/inward/record.uri?eid=2-s2.0-84982913014&doi=10.1039%2fc6ee01352j&partnerID=40&md5=8cb2d83013e095f818f4fb5de2322440	Green Chemistry Centre of Excellence, Department of Chemistry, University of York, York, YO10 5DD, United Kingdom; Centre for Novel Agricultural Products, Department of Biology, University of York, York, YO10 5DD, United Kingdom; Department of Chemical Engineering, Monash University, Clayton, VIC 3800, Australia	De Bruyn, M., Green Chemistry Centre of Excellence, Department of Chemistry, University of York, York, YO10 5DD, United Kingdom; Fan, J., Green Chemistry Centre of Excellence, Department of Chemistry, University of York, York, YO10 5DD, United Kingdom; Budarin, V.L., Green Chemistry Centre of Excellence, Department of Chemistry, University of York, York, YO10 5DD, United Kingdom; Macquarrie, D.J.…	An unexpected opportunity is reported to improve the sustainability of biorefineries whereby 8 wt% levoglucosenone (LGE) can be derived from unconverted saccharides in a lignin-rich biorefinery waste stream in a highly selective fashion (>90%). Additionally, in the process a purer lignin is obtained which can be used for further processing or materials applications. LGE is a valuable and versatil…		Lignin; Sugars; Biorefineries; Hydrolysis lignins; Levoglucosenone; Versatile products; Waste stream; Refining; hydrolysis; lignin; polysaccharide; processing; refining industry; sustainability; waste treatment; Levoglucosan; Lignins; Refiners	Article	Final		Scopus	2-s2.0-84982913014
Adom F., Dunn J.B., Han J., Sather N.	36863462800;55644969600;22979416800;57123223100;	Life-cycle fossil energy consumption and greenhouse gas emissions of bioderived chemicals and their conventional counterparts	2014	Environmental Science and Technology	48	24		14624	14631		55	10.1021/es503766e	https://www.scopus.com/inward/record.uri?eid=2-s2.0-84918517379&doi=10.1021%2fes503766e&partnerID=40&md5=dda1e6e111ab38c1a08e97beb4033bf2	Argonne National Laboratory, 9700 S. Cass Avenue, Argonne, IL 60439, United States	Adom, F., Argonne National Laboratory, 9700 S. Cass Avenue, Argonne, IL 60439, United States; Dunn, J.B., Argonne National Laboratory, 9700 S. Cass Avenue, Argonne, IL 60439, United States; Han, J., Argonne National Laboratory, 9700 S. Cass Avenue, Argonne, IL 60439, United States; Sather, N., Argonne National Laboratory, 9700 S. Cass Avenue, Argonne, IL 60439, United States	Biomass-derived chemical products may offer reduced environmental impacts compared to their fossil-derived counterparts and could improve profit margins at biorefineries when coproduced with higher-volume, lower-profit margin biofuels. It is important to assess on a life-cycle basis the energy and environmental impacts of these bioproducts as compared to conventional, fossil-derived products. We …		Data handling; Energy utilization; Environmental impact; Gas emissions; Greenhouse gases; Petroleum transportation; Polyethylenes; Profitability; Propylene; 3-Hydroxypropionic acid; Conventional products; Conversion process; Fossil energy consumption; Life cycle analysis; Process simulations; Regulated emissions; Technology readiness; Life cycle; 1,3 propanediol; 1,4 butanediol; acrylic acid; car…	Article	Final		Scopus	2-s2.0-84918517379
Mitchell R., Vogel K.P., Uden D.R.	36442084600;57204256821;54788455300;	The feasibility of switchgrass for biofuel production	2012	Biofuels	3	1		47	59		55	10.4155/bfs.11.153	https://www.scopus.com/inward/record.uri?eid=2-s2.0-84055217617&doi=10.4155%2fbfs.11.153&partnerID=40&md5=57713bd4d449d16db82c1d220c756eeb	Department of Agronomy and Horticulture, Grain, Forage and Bioenergy Research Unit, USDA-ARS, Lincoln, NE 68583-0737, United States; Nebraska Cooperative Fish and Wildlife Research Unit-USGS, University of Nebraska, Lincoln, NE 68583, United States	Mitchell, R., Department of Agronomy and Horticulture, Grain, Forage and Bioenergy Research Unit, USDA-ARS, Lincoln, NE 68583-0737, United States; Vogel, K.P., Department of Agronomy and Horticulture, Grain, Forage and Bioenergy Research Unit, USDA-ARS, Lincoln, NE 68583-0737, United States; Uden, D.R., Nebraska Cooperative Fish and Wildlife Research Unit-USGS, University of Nebraska, Lincoln, NE…	Switchgrass research has been conducted cooperatively by the US Department of Agriculture and the University of Nebraska since the mid-1930s, with a primary focus on bioenergy since 1990 at several institutions. Progress has been made in switchgrass breeding and genetics, molecular genetics, establishment, fertility management, production economics, production energetics, harvest and storage mana…		Bio-energy; Bio-mass energy; Biofuel production; Biomass productions; Biorefineries; Conversion technology; Ecosystem services; Ethanol yield; Feedstock supply; Fertility management; Field trial; Molecular genetics; Net energy; Production economics; Storage management; Switchgrass; University of Nebraska; Us department of agricultures; Biomass; Chromosomes; Crops; Economics; Ecosystems; Ethanol; …	Review	Final		Scopus	2-s2.0-84055217617
Arai K., Smith Jr. R.L., Aida T.M.	7403965625;7410295871;8714271300;	Decentralized chemical processes with supercritical fluid technology for sustainable society	2009	Journal of Supercritical Fluids	47	3		628	636		55	10.1016/j.supflu.2008.11.008	https://www.scopus.com/inward/record.uri?eid=2-s2.0-58149349713&doi=10.1016%2fj.supflu.2008.11.008&partnerID=40&md5=39254e98feb61d2805e09ba8f94d1a4d	Graduate School of Environmental Studies, Research Center for Supercritical Fluid Technology, Department of Chemical Engineering, Aoba-ku, Aramaki Aza Aoba-6-6-11, Sendai, 980-8579, Japan	Arai, K., Graduate School of Environmental Studies, Research Center for Supercritical Fluid Technology, Department of Chemical Engineering, Aoba-ku, Aramaki Aza Aoba-6-6-11, Sendai, 980-8579, Japan; Smith Jr., R.L., Graduate School of Environmental Studies, Research Center for Supercritical Fluid Technology, Department of Chemical Engineering, Aoba-ku, Aramaki Aza Aoba-6-6-11, Sendai, 980-8579, J…	For sustainable society, the design philosophy of chemical processes will need to be changed from large-scale mass production systems to decentralized local-scale production systems so that chemicals and energies can be supplied from diverse biomass and other renewable resources. Supercritical water allows fast reaction rates, high selectivities and high-yield conversions of many biomass and biom…	Biomass boiler; Material recycle; SCWO; Supercritical water; Sustainability	Biological materials; Biomass; Boilers; Carbon dioxide; Chemical engineering; Chemical reactions; Effluent treatment; Indicators (chemical); Industrial waste treatment; Metal casting; Oxides; Philosophical aspects; Production engineering; Reaction rates; Recycling; Solar energy; Supercritical fluid extraction; Supercritical fluids; Sustainable development; Wastewater reclamation; Water recycling;…	Review	Final		Scopus	2-s2.0-58149349713
Chia S.R., Chew K.W., Show P.L., Yap Y.J., Ong H.C., Ling T.C., Chang J.-S.	57194081866;57192980692;47861451300;37032458600;55310784800;21739800800;8567368700;	Analysis of Economic and Environmental Aspects of Microalgae Biorefinery for Biofuels Production: A Review	2018	Biotechnology Journal	13	6	1700618				54	10.1002/biot.201700618	https://www.scopus.com/inward/record.uri?eid=2-s2.0-85041506595&doi=10.1002%2fbiot.201700618&partnerID=40&md5=74aec2dc32ad1ad7f031ed2476597678	Faculty of Engineering, Department of Mechanical Engineering, University of Malaya, Kuala Lumpur, 50603, Malaysia; Bioseparation Research Group, University of Nottingham Malaysia Campus, Semenyih, Selangor 43500, Malaysia; Faculty of Engineering, Department of Chemical and Environmental Engineering, University of Nottingham Malaysia Campus, Semenyih, Selangor 43500, Malaysia; Faculty of Engineeri…	Chia, S.R., Faculty of Engineering, Department of Mechanical Engineering, University of Malaya, Kuala Lumpur, 50603, Malaysia, Bioseparation Research Group, University of Nottingham Malaysia Campus, Semenyih, Selangor 43500, Malaysia; Chew, K.W., Bioseparation Research Group, University of Nottingham Malaysia Campus, Semenyih, Selangor 43500, Malaysia, Faculty of Engineering, Department of Chemic…	Microalgae are considered promising feedstock for the production of biofuels and other bioactive compounds, yet there are still challenges on commercial applications of microalgae-based products. This review focuses on the economic analysis, environmental impact, and industrial potential of biofuels production from microalgae. The cost of biofuels production remains higher compared to conventiona…	biofuels; economic assessment; environmental impact; microalgae	Algae; Biofuels; Climate change; Cost effectiveness; Costs; Economic analysis; Energy security; Environmental impact; Feedstocks; Heavy metals; Microorganisms; Polyunsaturated fatty acids; Refining; Sustainable development; Commercial applications; Cost-effective methods; Economic assessments; Environmental aspects; Industrial potentials; Micro-algae; Microalgal cultivations; Nutritional suppleme…	Review	Final		Scopus	2-s2.0-85041506595
Elrayies G.M.	57195482338;	Microalgae: Prospects for greener future buildings	2018	Renewable and Sustainable Energy Reviews	81			1175	1191		54	10.1016/j.rser.2017.08.032	https://www.scopus.com/inward/record.uri?eid=2-s2.0-85029089934&doi=10.1016%2fj.rser.2017.08.032&partnerID=40&md5=18764b84258c6e97bb9e1f15c957dd0b	Architecture and Urban Planning Department, Faculty of Engineering, Port Said University, Port Said, 42526, Egypt	Elrayies, G.M., Architecture and Urban Planning Department, Faculty of Engineering, Port Said University, Port Said, 42526, Egypt	As a result of the growing global demand for energy, together with the depletion of resources and the growing emphasis on mitigating climate change and greenhouse gas emissions, an urgent need for an evolution of the renewable energy resources has emerged. On the architectural scene, we have become accustomed to seeing buildings incorporated with photovoltaics and wind turbines. Despite the great…	Biomass; Building-integrated photobioreactors; Flat-panel photobioreactor; Microalgae; Photobioreactors; Tubular photobioreactor	Algae; Biology; Biomass; Carbon dioxide; Climate change; Emission control; Energy conservation; Energy resources; Gas emissions; Greenhouse gases; Microorganisms; Photobioreactors; Renewable energy resources; Sustainable development; Wastewater reclamation; Wastewater treatment; Wind turbines; Building integrated; Design considerations; Flat panel; Innovative approaches; Micro-algae; Performance …	Review	Final		Scopus	2-s2.0-85029089934
Sadhukhan J., Martinez-Hernandez E., Murphy R.J., Ng D.K.S., Hassim M.H., Siew Ng K., Yoke Kin W., Jaye I.F.M., Leung Pah Hang M.Y., Andiappan V.	22986518800;55263194900;35556604100;57212406749;14625397700;33768054900;56155970700;57194562957;56811704100;56271639400;	Role of bioenergy, biorefinery and bioeconomy in sustainable development: Strategic pathways for Malaysia	2018	Renewable and Sustainable Energy Reviews	81			1966	1987		54	10.1016/j.rser.2017.06.007	https://www.scopus.com/inward/record.uri?eid=2-s2.0-85020908346&doi=10.1016%2fj.rser.2017.06.007&partnerID=40&md5=d65b2e58af7e4059e7fad2e0f9f0accf	Centre for Environment and Sustainability, University of Surrey, Guildford, Surrey GU2 7XH, United Kingdom; Department of Chemical Engineering, University of Bath, Bath, BA2 7AY, United Kingdom; Department of Chemical & Environmental Engineering/Centre for Sustainable Palm Oil Research (CESPOR), University of Nottingham, Broga Road, Semenyih, Selangor 43500, Malaysia; Centre of Hydrogen Energy/De…	Sadhukhan, J., Centre for Environment and Sustainability, University of Surrey, Guildford, Surrey GU2 7XH, United Kingdom; Martinez-Hernandez, E., Department of Chemical Engineering, University of Bath, Bath, BA2 7AY, United Kingdom; Murphy, R.J., Centre for Environment and Sustainability, University of Surrey, Guildford, Surrey GU2 7XH, United Kingdom; Ng, D.K.S., Department of Chemical & Enviro…	Malaysia has a plethora of biomass that can be utilized in a sustainable manner to produce bio-products for circular green economy. At the 15th Conference of Parties in Copenhagen, Malaysia stated to voluntarily reduce its emissions intensity of gross domestic product by upto 40% by 2020 from 2005 level. Natural resources e.g. forestry and agricultural resources will attribute in achieving these …	Adaptation and resilience; Circular economy; Climate change mitigation; Lignocellulosic biorefinery; Malaysia development plan; Resource recovery from waste (RRfW); Sustainable development goals	Agriculture; Bioconversion; Biogas; Chemical contamination; Climate change; Fertilizers; Municipal solid waste; Natural resources; Oil shale; Oils and fats; Organic acids; Palm oil; Planning; Refining; Sustainable development; Adaptation and resilience; Biorefineries; Circular economy; Climate change mitigation; Development plans; Resource recovery; Biomass	Review	Final		Scopus	2-s2.0-85020908346
Espinoza Pérez A.T., Camargo M., Narváez Rincón P.C., Alfaro Marchant M.	57203582471;34871573700;6602593347;57192083377;	Key challenges and requirements for sustainable and industrialized biorefinery supply chain design and management: A bibliographic analysis	2017	Renewable and Sustainable Energy Reviews	69			350	359		54	10.1016/j.rser.2016.11.084	https://www.scopus.com/inward/record.uri?eid=2-s2.0-84996866511&doi=10.1016%2fj.rser.2016.11.084&partnerID=40&md5=b78aa4579c271702e6415fede86a898d	Équipe de Recherche sur les Processus Innovatifs, ERPI, Université de Lorraine, 8, rue Bastien Lepage, Nancy Cedex, 54010, France; Departamento de Ingeniería Química y Ambiental, Grupo de Procesos Químicos y Bioquímicos, Facultad de Ingeniería, Universidad Nacional de Colombia Sede Bogotá, Carrera 30 45-03, Edificio, Bogotá 412, Colombia; Departamento de Ingeniería Industrial; Universidad de Sant…	Espinoza Pérez, A.T., Équipe de Recherche sur les Processus Innovatifs, ERPI, Université de Lorraine, 8, rue Bastien Lepage, Nancy Cedex, 54010, France, Departamento de Ingeniería Industrial; Universidad de Santiago de Chile, Av. Ecuador, Santiago, 3769, Chile; Camargo, M., Équipe de Recherche sur les Processus Innovatifs, ERPI, Université de Lorraine, 8, rue Bastien Lepage, Nancy Cedex, 54010, F…	The growing global population and its effects on world food security, as well as the urgency for climate change mitigation, are issues that foster technological, social, and political innovations to increase the efficiency of use of natural resources, such as biomass among others. While significant research efforts have been devoted to biomass conversion processes, their associated supply chains …	Biorefinery; Decision-making levels; Supply chain; Sustainability dimensions	Bioconversion; Biomass; Climate change; Decision making; Efficiency; Food supply; Refining; Sustainable development; Uncertainty analysis; Bibliographic analysis; Biomass conversion process; Biomass supply chain; Biorefineries; Climate change mitigation; Design and optimization; Supply chain design; Sustainability dimensions; Supply chains	Review	Final		Scopus	2-s2.0-84996866511
Sahoo K., Hawkins G.L., Yao X.A., Samples K., Mani S.	57188760400;7102282228;55456610500;6602892575;57087354900;	GIS-based biomass assessment and supply logistics system for a sustainable biorefinery: A case study with cotton stalks in the Southeastern US	2016	Applied Energy	182			260	273		54	10.1016/j.apenergy.2016.08.114	https://www.scopus.com/inward/record.uri?eid=2-s2.0-84983471938&doi=10.1016%2fj.apenergy.2016.08.114&partnerID=40&md5=5d8e4ba8baa43b6d885de9389d3a4f98	College of Engineering, University of Georgia, Athens, GA 30602, United States; Department of Crop and Soil Science, University of Georgia30602, United States; Department of Geography, University of Georgia, Athens, GA 30602, United States; Natural Resources Spatial Analysis Laboratory (NARSAL), University of Georgia, Athens, GA 30602, United States	Sahoo, K., College of Engineering, University of Georgia, Athens, GA 30602, United States; Hawkins, G.L., Department of Crop and Soil Science, University of Georgia30602, United States; Yao, X.A., Department of Geography, University of Georgia, Athens, GA 30602, United States; Samples, K., Natural Resources Spatial Analysis Laboratory (NARSAL), University of Georgia, Athens, GA 30602, United Stat…	Envisioning a sustainable biorefinery requires reliable information on the sustainable availability of biomass, optimal plant location and delivered cost. In this paper, we have developed an integrated Geographic Information System (GIS) based sustainable biomass assessment, site optimization and supply logistics cost model to assess the spatial and temporal availability of crop residues, to iden…	Artificial Neural Network; Cotton stalk; Delivered cost; Geographical information system (GIS); Location-allocation model; Soil conditioning index; Soil erosion	Agricultural wastes; Bioconversion; Biomass; Costs; Cotton; Crops; Erosion; Feedstocks; Information systems; Information use; Location; Logistics; Magnesium compounds; Neural networks; Pelletizing; Refining; Risk assessment; Soils; Cotton stalk; Location-allocation models; Soil conditioning; Soil erosion; Spatial and temporal variation; Sustainability indicators; Sustainable assessment; Temporal …	Article	Final		Scopus	2-s2.0-84983471938
Chieffi G., Braun M., Esposito D.	56108745000;56856425200;35073774500;	Continuous reductive amination of biomass-derived molecules over carbonized filter paper-supported FeNi alloy	2015	ChemSusChem	8	21		3590	3594		54	10.1002/cssc.201500804	https://www.scopus.com/inward/record.uri?eid=2-s2.0-84946493872&doi=10.1002%2fcssc.201500804&partnerID=40&md5=06ff8187ccbd67757fff4c9b7eeb18a9	Department of Colloid Chemistry, Max-Planck-Institute of Colloids and Interfaces, Potsdam, 14424, Germany	Chieffi, G., Department of Colloid Chemistry, Max-Planck-Institute of Colloids and Interfaces, Potsdam, 14424, Germany; Braun, M., Department of Colloid Chemistry, Max-Planck-Institute of Colloids and Interfaces, Potsdam, 14424, Germany; Esposito, D., Department of Colloid Chemistry, Max-Planck-Institute of Colloids and Interfaces, Potsdam, 14424, Germany	This paper reports the continuous reductive amination of different molecules, including biomass-related compounds, over carbon-supported FeNi nanoparticles obtained on the basis of inexpensive and abundant metal precursors and cellulose. A biorefinery case study for the preparation of pyrrolidones via acid-catalyzed hydrolysis of glucose followed by reductive amination of the obtained levulinic a…	biomass; biorefineries; heterogeneous catalysis; reductive amination; sustainability	Biomass; Carbon; Catalysis; Metal nanoparticles; Molecules; Refining; Sustainable development; Acid-catalyzed hydrolysis; Biorefineries; Fe-ni nanoparticles; Filter papers; Levulinic acid; Metal precursor; Reductive amination; Related compounds; Amines; 2 pyrrolidone derivative; aldehyde; carbon; cellulose; ferronickel; glucose; iron; levulinic acid; nanoparticle; nickel; amination; biomass; cata…	Article	Final		Scopus	2-s2.0-84946493872
Sheik A.R., Muller E.E.L., Wilmes P.	55324421000;37007744000;57207607143;	A hundred years of activated sludge: Time for a rethink	2014	Frontiers in Microbiology	5	MAR	47				54	10.3389/fmicb.2014.00047	https://www.scopus.com/inward/record.uri?eid=2-s2.0-84897943415&doi=10.3389%2ffmicb.2014.00047&partnerID=40&md5=ff81c94b8c0c48e768009a8cd89fac10	Eco-Systems Biology Group, Luxembourg Centre for Systems Biomedicine, University of Luxembourg, Esch-sur-Alzette, Luxembourg	Sheik, A.R., Eco-Systems Biology Group, Luxembourg Centre for Systems Biomedicine, University of Luxembourg, Esch-sur-Alzette, Luxembourg; Muller, E.E.L., Eco-Systems Biology Group, Luxembourg Centre for Systems Biomedicine, University of Luxembourg, Esch-sur-Alzette, Luxembourg; Wilmes, P., Eco-Systems Biology Group, Luxembourg Centre for Systems Biomedicine, University of Luxembourg, Esch-sur-A…	Biological wastewater treatment plants (BWWTPs) based on the activated sludge (AS) process have dramatically improved worldwide water sanitation despite increased urbanization and industrialization. However, current AS-based operations are considered economically and environmentally unsustainable. In this Perspective, we discuss our current understanding of microbial populations and their metabol…	Activated sludge; Energy reclamation - biodiesel and bioethanol; Integrated omics; Niche engineering; Nutrient recovery and fertilizers; Sustainability and renewable resources; Wastewater biorefinery column concept; Wastewater microbial diversity and function	alcohol; biodiesel; fertilizer; glycerol; glycogen; lipid; phosphate; phosphorus; plastic; polyhydroxyalkanoic acid; activated sludge; article; bacterium; biochemistry; bioengineering; biotransformation; ecological niche; ecophysiology; energy recovery; environmental reclamation; environmental sustainability; fluorescence in situ hybridization; metagenomics; microbial biomass; microbial community…	Article	Final		Scopus	2-s2.0-84897943415
Kumar M., Sun Y., Rathour R., Pandey A., Thakur I.S., Tsang D.C.W.	55228790600;57191647712;57195643693;7201771319;6603753283;12760921200;	Algae as potential feedstock for the production of biofuels and value-added products: Opportunities and challenges	2020	Science of the Total Environment	716		137116				53	10.1016/j.scitotenv.2020.137116	https://www.scopus.com/inward/record.uri?eid=2-s2.0-85079092877&doi=10.1016%2fj.scitotenv.2020.137116&partnerID=40&md5=524c4ca143d461b4405f89e55bce5416	Department of Civil and Environmental Engineering, The Hong Kong Polytechnic University, Hung Hom, Kowloon, Hong Kong; School of Environmental Sciences, Jawaharlal Nehru University, New Delhi, 110067, India; CSIR-Indian Institute of Toxicology Research, 31 MG Marg, Lucknow, 226 001, India	Kumar, M., Department of Civil and Environmental Engineering, The Hong Kong Polytechnic University, Hung Hom, Kowloon, Hong Kong; Sun, Y., Department of Civil and Environmental Engineering, The Hong Kong Polytechnic University, Hung Hom, Kowloon, Hong Kong; Rathour, R., School of Environmental Sciences, Jawaharlal Nehru University, New Delhi, 110067, India; Pandey, A., CSIR-Indian Institute of To…	The current review explores the potential application of algal biomass for the production of biofuels and bio-based products. The variety of processes and pathways through which bio-valorization of algal biomass can be performed are described in this review. Various lipid extraction techniques from algal biomass along with transesterification reactions for biodiesel production are briefly discuss…	Algal biomass; Bio-based chemicals; Biofuels production; Sustainable biorefinery; Waste management/recycling	Anaerobic digestion; Biodiesel; Cost effectiveness; Refining; Saccharification; Algal biomass; Bio-based chemicals; Biofuels production; Biorefineries; Collaborative approach; Hydrothermal liquefactions; Transesterification reaction; Value added products; Biomass; biochar; biodiesel; charcoal; hydrogen; methane; unclassified drug; biofuel; vegetable oil; alga; biofuel; biomass power; biotechnolog…	Review	Final		Scopus	2-s2.0-85079092877
Devappa R.K., Rakshit S.K., Dekker R.F.H.	23974250200;7006069927;7103035193;	Forest biorefinery: Potential of poplar phytochemicals as value-added co-products	2015	Biotechnology Advances	33	6		681	716		53	10.1016/j.biotechadv.2015.02.012	https://www.scopus.com/inward/record.uri?eid=2-s2.0-84939258561&doi=10.1016%2fj.biotechadv.2015.02.012&partnerID=40&md5=5d0fc6e1b2988ad33769b6078db72a12	Biorefining Research Institute, Lakehead University, 955 Oliver Road, Thunder Bay, ON P7B 5E1, Canada	Devappa, R.K., Biorefining Research Institute, Lakehead University, 955 Oliver Road, Thunder Bay, ON P7B 5E1, Canada; Rakshit, S.K., Biorefining Research Institute, Lakehead University, 955 Oliver Road, Thunder Bay, ON P7B 5E1, Canada; Dekker, R.F.H., Biorefining Research Institute, Lakehead University, 955 Oliver Road, Thunder Bay, ON P7B 5E1, Canada	The global forestry industry after experiencing a market downturn during the past decade has now aimed its vision towards the integrated biorefinery. New business models and strategies are constantly being explored to re-invent the global wood and pulp/paper industry through sustainable resource exploitation. The goal is to produce diversified, innovative and revenue generating product lines usin…	Bioactivities; Biopharmaceuticals; Biorefinery; Co-products; Phytochemicals; Poplar	Bioactivity; Bioconversion; Biofuels; Biological materials; Crops; Cultivation; Pulp; Refining; Wood; Biopharmaceuticals; Biorefineries; Co-products; Phytochemicals; Poplar; Forestry; bioactivity; bioenergy; biotechnology; business development; deciduous tree; exploitation; forest resource; hybrid; pharmaceutical industry; phytochemistry; pulp and paper industry; refining industry; sustainability…	Review	Final		Scopus	2-s2.0-84939258561
Gonela V., Zhang J.	55315094600;55720470000;	Design of the optimal industrial symbiosis system to improve bioethanol production	2014	Journal of Cleaner Production	64			513	534		53	10.1016/j.jclepro.2013.07.059	https://www.scopus.com/inward/record.uri?eid=2-s2.0-84890309522&doi=10.1016%2fj.jclepro.2013.07.059&partnerID=40&md5=6af40f1aff7d785968cbe9d388266197	Department of Industrial and Manufacturing Engineering, North Dakota State University Dept 2485, PO Box 6050, Fargo, ND 58108, United States	Gonela, V., Department of Industrial and Manufacturing Engineering, North Dakota State University Dept 2485, PO Box 6050, Fargo, ND 58108, United States; Zhang, J., Department of Industrial and Manufacturing Engineering, North Dakota State University Dept 2485, PO Box 6050, Fargo, ND 58108, United States	The emergence of environmental and sustainability regulations, such as Kyoto protocol, Energy Policy Act and the increasingly limited availability of fossil fuels has brought the notion of gradually substituting petroleum products with bioethanol into the limelight. Even though, bioethanol is one of the cleanest sources of energy, a major concern of bioethanol production is its economic feasibili…	Bioenergy-based industrial symbiosis; Bioethanol production; Closed loop production network; Combined heat and power (CHP); Industrial symbiosis system; Sustainability	Bio-ethanol production; Combined heat and power; Economic feasibilities; Industrial symbiosis; Linear programming models; Mixed integer linear programming model; Production network; Sustainable strategies; Bioethanol; Cost reduction; Environmental regulations; Ethanol; Heat engines; Linear programming; Optimization; Power generation; Product design; Profitability; Refining; Sustainable developmen…	Article	Final		Scopus	2-s2.0-84890309522
Barlow J., Sims R.C., Quinn J.C.	57191033211;7102815598;36562288100;	Techno-economic and life-cycle assessment of an attached growth algal biorefinery	2016	Bioresource Technology	220			360	368		52	10.1016/j.biortech.2016.08.091	https://www.scopus.com/inward/record.uri?eid=2-s2.0-84985898213&doi=10.1016%2fj.biortech.2016.08.091&partnerID=40&md5=13d4b4292b974cb49406b3eaa5c28b3d	Biological Engineering, 4130 Old Main Hill, Utah State University, Logan, UT 84322, United States; Mechanical & Aerospace Engineering, 4130 Old Main Hill, Logan, UT 84322-4130, United States	Barlow, J., Biological Engineering, 4130 Old Main Hill, Utah State University, Logan, UT 84322, United States; Sims, R.C., Biological Engineering, 4130 Old Main Hill, Utah State University, Logan, UT 84322, United States; Quinn, J.C., Mechanical & Aerospace Engineering, 4130 Old Main Hill, Logan, UT 84322-4130, United States	This study examined the sustainability of generating renewable diesel via hydrothermal liquefaction (HTL) of biomass from a rotating algal biofilm reactor. Pilot-scale growth studies and laboratory-scale HTL experiments were used to validate an engineering system model. The engineering system model served as the foundation to evaluate the economic feasibility and environmental impact of the syste…	Algal biofilm; Greenhouse gas emissions; Hydrothermal liquefaction; Net energy ratio; Renewable fuel; Sustainability; Wastewater treatment	Biofilms; Biomass; Carbon dioxide; Costs; Ecology; Environmental impact; Fuels; Gas emissions; Global warming; Greenhouse gases; Liquefaction; Productivity; Sensitivity analysis; Sustainable development; Wastewater treatment; Biomass productivity; Economic feasibilities; Engineering systems; Global warming potential; Hydrothermal liquefactions; Life Cycle Assessment (LCA); Net energy ratios; Rene…	Article	Final		Scopus	2-s2.0-84985898213
Coral Medina J.D., Woiciechowski A., Zandona Filho A., Noseda M.D., Kaur B.S., Soccol C.R.	56724110000;6507125714;6505763957;6701426580;56723650300;7004252959;	Lignin preparation from oil palm empty fruit bunches by sequential acid/alkaline treatment - A biorefinery approach	2015	Bioresource Technology	194			172	178		52	10.1016/j.biortech.2015.07.018	https://www.scopus.com/inward/record.uri?eid=2-s2.0-84937146316&doi=10.1016%2fj.biortech.2015.07.018&partnerID=40&md5=c8f280bf7fed1d2dd59d1806b1134326	Federal University of Paraná, Department of Bioprocess and Biotechnology Engineering, Curitiba, PR, CEP 81531-970, Brazil; Federal University of Paraná, Department of Biochemistry and Molecular Biology, Curitiba, PR, CEP 81531-970, Brazil; Institut National de la Recherche Scientifique (INRS), Eau, Terre et Environnement, Québec, Canada	Coral Medina, J.D., Federal University of Paraná, Department of Bioprocess and Biotechnology Engineering, Curitiba, PR, CEP 81531-970, Brazil; Woiciechowski, A., Federal University of Paraná, Department of Bioprocess and Biotechnology Engineering, Curitiba, PR, CEP 81531-970, Brazil; Zandona Filho, A., Federal University of Paraná, Department of Bioprocess and Biotechnology Engineering, Curitiba,…	Lignin is an important raw material for the sustainable biorefineries and also the forerunner of high-value added products, such as biocomposite for chemical, pharmaceutical and cement industries. Oil palm empty fruit bunches (OPEFB) were used for lignin preparation by successive treatment with 1% (w/w) H2SO4 at 121°C for 60min and 2.5% NaOH at 121°C for 80min resulting in the high lignin yield o…	Acid/alkaline pretreatment; Biorefineries; Characterization; Lignin extraction; Oil palm empty fruit bunches	Cement industry; Characterization; Chromatography; Fourier transform infrared spectroscopy; Fruits; Gel permeation chromatography; Nuclear magnetic resonance; Nuclear magnetic resonance spectroscopy; Palm oil; Refining; Biorefineries; Gel permeation chromatography (GPC); Industrial potentials; Lignin extractions; Nuclear magnetic resonance(NMR); Oil palm empty fruit bunch; Oil palm empty fruit bu…	Article	Final		Scopus	2-s2.0-84937146316
Halasz L., Povoden G., Narodoslawsky M.	57202670676;6508185272;6701746003;	Sustainable processes synthesis for renewable resources	2005	Resources, Conservation and Recycling	44	3 SPEC. ISS.		293	307		52	10.1016/j.resconrec.2005.01.009	https://www.scopus.com/inward/record.uri?eid=2-s2.0-18844455791&doi=10.1016%2fj.resconrec.2005.01.009&partnerID=40&md5=e54199a95cafd9d3185206a8cb049793	Inst. Info. Technol. and Elec. Eng., University of Veszprem, Hungary; Inst. Rsrc. Efficient Sustainable S., Graz University of Technology, Austria	Halasz, L., Inst. Info. Technol. and Elec. Eng., University of Veszprem, Hungary; Povoden, G., Inst. Rsrc. Efficient Sustainable S., Graz University of Technology, Austria; Narodoslawsky, M., Inst. Rsrc. Efficient Sustainable S., Graz University of Technology, Austria	Renewable resources pose special challenges to process synthesis. Due to decentral raw material generation, usually low transport densities and the perishable character of most renewable raw materials in combination with their time dependent availability, logistical questions as well as adaptation to regional agricultural structures are necessary. This calls for synthesis of structures not only o…	Green biorefinery; P-graph method; Renewable resources; Sustainable processes synthesis	Competition; Costs; Heuristic methods; Process engineering; Raw materials; Sustainable development; Fossil based processes; Green biorefinery; Process synthesis; Transport densities; Renewable energy resources; processing technique; renewable resource; industrial practice; renewable resource; sustainability; chromatography; competition; concept formation; conference paper; cost benefit analysis; …	Conference Paper	Final		Scopus	2-s2.0-18844455791
Rammuni M.N., Ariyadasa T.U., Nimarshana P.H.V., Attalage R.A.	57203400264;55930247700;56716386100;8066213900;	Comparative assessment on the extraction of carotenoids from microalgal sources: Astaxanthin from H. pluvialis and β-carotene from D. salina	2019	Food Chemistry	277			128	134		51	10.1016/j.foodchem.2018.10.066	https://www.scopus.com/inward/record.uri?eid=2-s2.0-85055315006&doi=10.1016%2fj.foodchem.2018.10.066&partnerID=40&md5=dc3c9f7a96553297c168d7a7230ed94b	Department of Chemical and Process Engineering, University of Moratuwa, Sri Lanka; Department of Mechanical Engineering, University of Moratuwa, Sri Lanka	Rammuni, M.N., Department of Chemical and Process Engineering, University of Moratuwa, Sri Lanka; Ariyadasa, T.U., Department of Chemical and Process Engineering, University of Moratuwa, Sri Lanka; Nimarshana, P.H.V., Department of Mechanical Engineering, University of Moratuwa, Sri Lanka; Attalage, R.A., Department of Mechanical Engineering, University of Moratuwa, Sri Lanka	Astaxanthin and β-carotene are important carotenoids used in numerous pharmaceutical and nutraceutical applications, owing to their vigorous antioxidant properties. The microalgal strains Haematococcus pluvialis and Dunaliella salina accumulate the highest quantities of astaxanthin and β-carotene (up to 7% and 13% dry weight respectively) and are therefore considered as sustainable feedstock for …	Astaxanthin; Beta carotene; Biorefinery; Carotenoids; Dunaliella salina; Haemotococcus pluvialis; Microalgae	Effluent treatment; Molecular biology; Pigments; Refining; Supercritical fluids; Astaxanthin; Beta carotene; Biorefineries; Carotenoids; Dunaliella salina; Haemotococcus pluvialis; Micro-algae; Supercritical fluid extraction; astaxanthin; beta carotene; astaxanthin; beta carotene; xanthophyll; biofuel production; chemistry; Chlorella vulgaris; comparative study; Corymbia; Corymbia ellipsoidea; dr…	Review	Final		Scopus	2-s2.0-85055315006
Budzianowski W.M., Postawa K.	6508224838;57189519843;	Total Chain Integration of sustainable biorefinery systems	2016	Applied Energy	184			1432	1446		51	10.1016/j.apenergy.2016.06.050	https://www.scopus.com/inward/record.uri?eid=2-s2.0-84999009634&doi=10.1016%2fj.apenergy.2016.06.050&partnerID=40&md5=9583a335c484ae6e1881945db70db7f5	Consulting Services, Poleska 11/37, Wrocław, 51-354, Poland; Renewable Energy and Sustainable Development (RESD) Group, Poleska 11/37, Wrocław, 51-354, Poland	Budzianowski, W.M., Consulting Services, Poleska 11/37, Wrocław, 51-354, Poland, Renewable Energy and Sustainable Development (RESD) Group, Poleska 11/37, Wrocław, 51-354, Poland; Postawa, K., Renewable Energy and Sustainable Development (RESD) Group, Poleska 11/37, Wrocław, 51-354, Poland	Biorefineries are increasingly important commercial facilities for the production of biofuels, biopower and various biomaterials from biomass with potentials to displace several existing industries currently based on polluting and finite fossil resources. Biorefinery systems consist of biorefinery facilities and their entire value chain. Integration of biorefinery systems aims at optimising the u…	Biorefinery system; Economic viability; Software tool; Sustainability; Total Chain Integration	Bioconversion; Biomass; Computer aided software engineering; Computer software; Economic and social effects; Environmental impact; Life cycle; Refining; Supply chains; Sustainable development; Biomass supply chain; Biorefineries; Business practices; Commercial facilities; Economic viability; Economically viable; Finite fossil resources; Integration approach; Integration; biofuel; economic analysi…	Article	Final		Scopus	2-s2.0-84999009634
Zhang Y.-H.P.	34876090400;	Next generation biorefineries will solve the food, biofuels, and environmental trilemma in the energy-food-water nexus	2013	Energy Science and Engineering	1	1		27	41		51	10.1002/ese3.2	https://www.scopus.com/inward/record.uri?eid=2-s2.0-85019462443&doi=10.1002%2fese3.2&partnerID=40&md5=d40c4966db68e295dd5684cb9ce61dfd	Biological Systems Engineering Department, Virginia Tech, 304 Seitz Hall, Blacksburg, VA 24061, United States; Institute for Critical Technology and Applied Science (ICTAS), Virginia Tech, Blacksburg, VA 24061, United States; Gate Fuels Inc., 2200 Kraft Drive, Suites 1200B, Blacksburg, VA 24060, United States; Cell-Free Bioinnovations Inc., Blacksburg, VA 24060, United States	Zhang, Y.-H.P., Biological Systems Engineering Department, Virginia Tech, 304 Seitz Hall, Blacksburg, VA 24061, United States, Institute for Critical Technology and Applied Science (ICTAS), Virginia Tech, Blacksburg, VA 24061, United States, Gate Fuels Inc., 2200 Kraft Drive, Suites 1200B, Blacksburg, VA 24060, United States, Cell-Free Bioinnovations Inc., Blacksburg, VA 24060, United States	The future roles of biomass and carbohydrate for meeting needs of food/feed, renewable materials, and transportation fuels (biofuels) remain controversial due to numerous issues, such as increasing food and feed needs, constraints of natural resources (land, water, phosphate, biomass, etc.), and limitations of natural photosynthesis, as well as competing energy conversion pathways and technologie…	Artificial photosynthesis; Biofuels; Biomass role; Biorefineries; Energy-food-water nexus; Food security; Food- biofuels-environmental trilemma	Battery electric vehicles; Biomass; Carbohydrates; Carbon; Carbon dioxide; Chemical contamination; Energy conversion; Energy efficiency; Food supply; Fossil fuel deposits; Fossil fuels; Fuel cells; Hybrid systems; Internal combustion engines; Liquid fuels; Materials handling; Photosynthesis; Refining; Sustainable development; Artificial photosynthesis; Biorefineries; Energy-food-water nexus; Food…	Article	Final		Scopus	2-s2.0-85019462443
El-Halwagi M.M., Chouinard-Dussault P., Bradt L., Ponce-Ortega J.M.	7004412200;57217499265;36658951600;6506180301;	Incorporation of process integration into life cycle analysis for the production of biofuels	2011	Clean Technologies and Environmental Policy	13	5		673	685		51	10.1007/s10098-010-0339-8	https://www.scopus.com/inward/record.uri?eid=2-s2.0-82355170975&doi=10.1007%2fs10098-010-0339-8&partnerID=40&md5=bdf90933a403a1e8e49a543e6be834ba	Chemical Engineering Department, Texas AandM University, College Station, TX 77843, United States; Chemical Engineering Department, Universidad Michoacana de San Nicolás de Hidalgo, 58060 Morelia, MICH, Mexico	El-Halwagi, M.M., Chemical Engineering Department, Texas AandM University, College Station, TX 77843, United States; Chouinard-Dussault, P., Chemical Engineering Department, Texas AandM University, College Station, TX 77843, United States; Bradt, L., Chemical Engineering Department, Texas AandM University, College Station, TX 77843, United States; Ponce-Ortega, J.M., Chemical Engineering Departme…	This article presents a new approach for incorporating process-integration tools into life cycle analysis (LCA) for biofuel production. Process synthesis techniques using mass- and energy-integration tools are employed to generate various scenarios for reducing mass and energy consumption in the process. The global implications of these changes and the associated trade-offs are assessed using the…	Biorefineries; Optimization; Process design; Process integration; Sustainability; Synthesis	Biofuels; Economic and social effects; Energy utilization; Gas emissions; Greenhouse gases; Optimization; Process design; Sustainable development; Synthesis (chemical); Biofuel production; Biorefineries; Energy integration; Life cycle analysis; Process integration; Process integration tools; Process synthesis; Processing technologies; Life cycle	Article	Final		Scopus	2-s2.0-82355170975
Jin Q., Yang L., Poe N., Huang H.	57200815236;56294504200;57200818158;55738272100;	Integrated processing of plant-derived waste to produce value-added products based on the biorefinery concept	2018	Trends in Food Science and Technology	74			119	131		50	10.1016/j.tifs.2018.02.014	https://www.scopus.com/inward/record.uri?eid=2-s2.0-85042495994&doi=10.1016%2fj.tifs.2018.02.014&partnerID=40&md5=81f688aab672ff4f54cba43f79a7c54e	Department of Food Science and Technology, Virginia Polytechnic Institute and State University, Blacksburg, VA 24061, United States; Department of Health Science, Illinois State University, Normal, IL 61790, United States	Jin, Q., Department of Food Science and Technology, Virginia Polytechnic Institute and State University, Blacksburg, VA 24061, United States; Yang, L., Department of Health Science, Illinois State University, Normal, IL 61790, United States; Poe, N., Department of Food Science and Technology, Virginia Polytechnic Institute and State University, Blacksburg, VA 24061, United States; Huang, H., Depa…	Background: Plant-derived wastes from agriculture, processing, distribution, and retail are generated in large quantities. The majority of the wastes are underutilized and may cause severe environmental problems if not properly handled. The plant-derived wastes are usually rich in lignocellulose and other valuable compounds including protein, fat, sugar, and phytochemicals. Valorization of these …	Biorefinery; Environmental assessment; Plant-derived waste; Social assessment; Techno-economic analysis; Value-added products	Bioconversion; Chemical contamination; Competition; Economic analysis; Refining; Biorefineries; Environmental assessment; Social assessment; Techno- economic analysis; Value added products; Sustainable development	Review	Final		Scopus	2-s2.0-85042495994
Keller H., Rettenmaier N., Reinhardt G.A.	55611370800;36027663900;7103397752;	Integrated life cycle sustainability assessment - A practical approach applied to biorefineries	2015	Applied Energy	154			1072	1081		50	10.1016/j.apenergy.2015.01.095	https://www.scopus.com/inward/record.uri?eid=2-s2.0-84946491267&doi=10.1016%2fj.apenergy.2015.01.095&partnerID=40&md5=12635a11111e008f188b7bed0e303188	IFEU - Institute for Energy and Environmental Research Heidelberg, Wilckensstr. 3, Heidelberg, 69120, Germany	Keller, H., IFEU - Institute for Energy and Environmental Research Heidelberg, Wilckensstr. 3, Heidelberg, 69120, Germany; Rettenmaier, N., IFEU - Institute for Energy and Environmental Research Heidelberg, Wilckensstr. 3, Heidelberg, 69120, Germany; Reinhardt, G.A., IFEU - Institute for Energy and Environmental Research Heidelberg, Wilckensstr. 3, Heidelberg, 69120, Germany	Politics and industry increasingly request comprehensive ex-ante decision support from a sustainability perspective in complex strategic decision situations. Several approaches have been introduced in the last years to increase the comprehensiveness of life cycle based assessments from covering only environmental aspects towards covering all sustainability aspects. This way, (environmental) life …	Biorefinery; Decision support; Life cycle assessment; Life cycle sustainability assessment; Sustainability	Concretes; Decision making; Decision support systems; Refining; Sustainable development; Biorefineries; Concrete applications; Decision situation; Decision supports; Environmental aspects; Life Cycle Assessment (LCA); Life cycle sustainability assessments; Strategic decisions; Life cycle	Article	Final		Scopus	2-s2.0-84946491267
Argo A.M., Tan E.C., Inman D., Langholtz M.H., Eaton L.M., Jacobson J.J., Wright C.T., Muth D.J., Wu M.M., Chiu Y.-W., Graham R.L.	57224841322;36864354800;57216996344;8685951100;38861447400;35240386400;55252560200;8903217800;18234392200;26530725000;7401483090;	Investigation of biochemical biorefinery sizing and environmental sustainability impacts for conventional bale system and advanced uniform biomass logistics designs	2013	Biofuels, Bioproducts and Biorefining	7	3		282	302		50	10.1002/bbb.1391	https://www.scopus.com/inward/record.uri?eid=2-s2.0-84877653907&doi=10.1002%2fbbb.1391&partnerID=40&md5=6676d5514c31b7ae6cc3b0f2785c7652	National Renewable Energy Laboratory, Golden, CO, United States; Oak Ridge National Laboratory, Oak Ridge, TN, United States; Idaho National Laboratory, Idaho Falls, ID, United States; Argonne National Laboratory, Argonne, IL, United States	Argo, A.M., National Renewable Energy Laboratory, Golden, CO, United States; Tan, E.C., National Renewable Energy Laboratory, Golden, CO, United States; Inman, D., National Renewable Energy Laboratory, Golden, CO, United States; Langholtz, M.H., Oak Ridge National Laboratory, Oak Ridge, TN, United States; Eaton, L.M., Oak Ridge National Laboratory, Oak Ridge, TN, United States; Jacobson, J.J., Id…	The 2011 US Billion-Ton Update1 estimates that there are enough agricultural and forest resources to sustainably provide enough biomass to displace approximately 30% of the country's current petroleum consumption. A portion of these resources are inaccessible at current cost targets with conventional feedstock supply systems because of their remoteness or low yields. Reliable analyses and project…	Advanced uniform format; Biochemical ethanol process; Biorefinery size; Conventional bale system; LCA; Water footprint	Agriculture; Bioconversion; Biomass; Costs; Ethanol; Feedstocks; Refining; Advanced uniform format; Biochemical conversion; Biorefineries; Conventional bale system; Cross-functional teams; Environmental sustainability; Environmental sustainability metrics; Water footprint; Sustainable development; Agriculture; Biochemistry; Ethanol; Life Cycle; Refining	Article	Final		Scopus	2-s2.0-84877653907
Sharma P., Sarker B.R., Romagnoli J.A.	36026862700;7004982967;7005158664;	A decision support tool for strategic planning of sustainable biorefineries	2011	Computers and Chemical Engineering	35	9		1767	1781		50	10.1016/j.compchemeng.2011.05.011	https://www.scopus.com/inward/record.uri?eid=2-s2.0-79960605285&doi=10.1016%2fj.compchemeng.2011.05.011&partnerID=40&md5=78f02c3ac381af436506a5fbc970c27f	Department of Chemical Engineering, Louisiana State University, 110 Old Chemical Engineering Building, Baton Rouge, LA 70803, United States; Department of Industrial Engineering, Louisiana State University, 3128 Patrick F. Taylor Hall, Baton Rouge, LA 70803, United States	Sharma, P., Department of Chemical Engineering, Louisiana State University, 110 Old Chemical Engineering Building, Baton Rouge, LA 70803, United States; Sarker, B.R., Department of Industrial Engineering, Louisiana State University, 3128 Patrick F. Taylor Hall, Baton Rouge, LA 70803, United States; Romagnoli, J.A., Department of Chemical Engineering, Louisiana State University, 110 Old Chemical E…	In this paper we formulate, implement, and test a model for technology and product portfolio design for a multi-product multi-platform biorefining enterprise. The model considered is an MILP financial planning model with the objective of maximizing the stakeholder value. Integer variables are used to select appropriate feedstocks, technologies, and products, material and capacity balances are use…	Integrated biorefinery; Product portfolio selection; Stakeholder value; Strategic planning and optimization; Sustainability; Technology assessment	Advantages of process; Biorefineries; Biorefining; Decision support tools; Design capacity; Emissions mitigation; Environmental implications; Financial planning; Integer variables; Multi-platform; Multi-products; Objective functions; Process integration; Product portfolios; Production targets; Shareholder values; Stakeholder values; Technology assessment; Decision support systems; Effluents; Refi…	Article	Final		Scopus	2-s2.0-79960605285
Zabaniotou A.	6701761154;	Redesigning a bioenergy sector in EU in the transition to circular waste-based Bioeconomy-A multidisciplinary review	2018	Journal of Cleaner Production	177			197	206		49	10.1016/j.jclepro.2017.12.172	https://www.scopus.com/inward/record.uri?eid=2-s2.0-85041103641&doi=10.1016%2fj.jclepro.2017.12.172&partnerID=40&md5=12f9b379f66f34052c733693f8444d28	Department of Chemical Engineering, Aristotle University of Thessaloniki, Greece	Zabaniotou, A., Department of Chemical Engineering, Aristotle University of Thessaloniki, Greece	The transformation of the energy systems encompasses technological, societal, cultural, economic, and environmental aspects and calls for a more important role for citizens and communities. Bioenergy systems are subjects to legal, technical, environmental, economic, and social settings. At the regional level, bioenergy can incorporate agricultural traditions and offer waste-management solutions. …	Bioeconomy; Bioenergy; Circular economy; Sustainability; Waste-based indicators	Environmental regulations; Plant shutdowns; Refining; Sustainable development; Bio-energy; Bio-energy systems; Bioeconomy; Circular economy; Decentralized system; Environmental aspects; Environmental benefits; Environmental indicators; Waste management	Article	Final		Scopus	2-s2.0-85041103641
Silalertruksa T., Pongpat P., Gheewala S.H.	26636010200;56814964500;6602264724;	Life cycle assessment for enhancing environmental sustainability of sugarcane biorefinery in Thailand	2017	Journal of Cleaner Production	140			906	913		49	10.1016/j.jclepro.2016.06.010	https://www.scopus.com/inward/record.uri?eid=2-s2.0-84993200498&doi=10.1016%2fj.jclepro.2016.06.010&partnerID=40&md5=71d9fa79a30fb74de896cd187d2cf2f4	The Joint Graduate School of Energy and Environment, King Mongkut's University of Technology Thonburi, 126 Prachauthit, Bangmod, Tungkru, Bangkok, 10140, Thailand; Center of Excellence on Energy Technology and Environment, PERDO, Bangkok, Thailand	Silalertruksa, T., The Joint Graduate School of Energy and Environment, King Mongkut's University of Technology Thonburi, 126 Prachauthit, Bangmod, Tungkru, Bangkok, 10140, Thailand, Center of Excellence on Energy Technology and Environment, PERDO, Bangkok, Thailand; Pongpat, P., The Joint Graduate School of Energy and Environment, King Mongkut's University of Technology Thonburi, 126 Prachauthit…	Biorefinery concept is gaining interest as a promising option for enhancing the benefits of biomass in the sugarcane industry. The study assesses the environmental sustainability of sugarcane biorefinery systems expressed in terms of potential environmental impacts. The biorefinery system includes sugarcane cultivation and harvesting, sugarcane milling and by-product utilization i.e. bagasse for …	Biorefinery; Life cycle assessment; Sugarcane; Thailand	Bioconversion; Climate change; Environmental impact; Ethanol; Fertilizers; Life cycle; Refining; Soil conditioners; Sugar cane; Sugar industry; Sustainable development; Biorefineries; By-product utilization; Environmental sustainability; Integrated utilization; Life Cycle Assessment (LCA); Particulate matter formations; Sugarcane cultivation; Thailand; Acidification	Article	Final		Scopus	2-s2.0-84993200498
Cherubini F., Strómman A.H.	23468479700;8699301400;	Production of biofuels and biochemicals from lignocellulosic biomass: Estimation of maximum theoretical yields and efficiencies using matrix algebra	2010	Energy and Fuels	24	4		2657	2666		49	10.1021/ef901379s	https://www.scopus.com/inward/record.uri?eid=2-s2.0-77951122294&doi=10.1021%2fef901379s&partnerID=40&md5=dabc5e50d5bc250b02eeed6dee2a3fc3	Department of Energy and Process Engineering, Norwegian University of Science and Technology (NTNU), NO-7491 Trondheim, Norway	Cherubini, F., Department of Energy and Process Engineering, Norwegian University of Science and Technology (NTNU), NO-7491 Trondheim, Norway; Strómman, A.H., Department of Energy and Process Engineering, Norwegian University of Science and Technology (NTNU), NO-7491 Trondheim, Norway	The dependence on fossil fuels in developed countries is causing increasing concern. Global warming, issues related to peak oil, sustainability issues, and mounting concern for national energy security are the main drivers for a worldwide effort toward a reduction in fossil fuel consumption. The challenge is substantial, because fossil resources are such an integral part of our economy. However, …		Apriori; Bio-energy; Biofuels and biochemicals; Biomass source; Biomass supply; Biorefineries; Calculation procedure; Carbon content; Carbon conversions; Carbon-based; Conversion technology; Developed countries; Emerging technologies; Energy security; Excess oxygen; Fossil resources; Integral part; Lignocellulosic biomass; Liquid state; Mathematical equations; Oil-based chemical; Peak Oil; Produc…	Conference Paper	Final		Scopus	2-s2.0-77951122294
Ahmad F.B., Zhang Z., Doherty W.O.S., O'Hara I.M.	7101862112;16403761700;7005739296;57217604422;	The outlook of the production of advanced fuels and chemicals from integrated oil palm biomass biorefinery	2019	Renewable and Sustainable Energy Reviews	109			386	411		48	10.1016/j.rser.2019.04.009	https://www.scopus.com/inward/record.uri?eid=2-s2.0-85064413967&doi=10.1016%2fj.rser.2019.04.009&partnerID=40&md5=0339c97f0e7197d9e97a62276c52e9f9	Department of Biotechnology Engineering, International Islamic University Malaysia, Kuala Lumpur, Malaysia; Centre for Tropical Crops and Biocommodities, Queensland University of Technology (QUT), Brisbane, Australia	Ahmad, F.B., Department of Biotechnology Engineering, International Islamic University Malaysia, Kuala Lumpur, Malaysia; Zhang, Z., Centre for Tropical Crops and Biocommodities, Queensland University of Technology (QUT), Brisbane, Australia; Doherty, W.O.S., Centre for Tropical Crops and Biocommodities, Queensland University of Technology (QUT), Brisbane, Australia; O'Hara, I.M., Centre for Tropi…	The palm oil industry generates significant amounts of solid wastes. The solid wastes, also known as oil palm biomass, includes the trunk (OPT) and fronds (OPT) from the plantation, and empty fruit bunch (EFB), mesocarp fibre (MF) and palm kernel shell (PKS) from the processing mills. Oil palm biomass is not effectively recycled for other applications, and existing disposal practices can cause ad…	Biofuel; Biorefinery; Empty fruit bunch; Lignocellulose; Oil palm biomass	Bioconversion; Biofuels; Biomass; Biomaterials; Fruits; Fuel additives; Lignin; Petroleum industry; Refining; Solid wastes; Sustainable development; Biorefineries; Biorefinery development; Empty fruit bunches; Lignocellulose; Lignocellulosic biomass; Oil palm biomass; Thermo chemical process; Thermochemical Conversion; Palm oil; Biomass; Fruits; Lignocellulose; Refining; Solid Wastes	Review	Final		Scopus	2-s2.0-85064413967
Herrero M., Ibañez E.	7102420113;7006729711;	Green extraction processes, biorefineries and sustainability: Recovery of high added-value products from natural sources	2018	Journal of Supercritical Fluids	134			252	259		48	10.1016/j.supflu.2017.12.002	https://www.scopus.com/inward/record.uri?eid=2-s2.0-85038825068&doi=10.1016%2fj.supflu.2017.12.002&partnerID=40&md5=543bec78184b156ed05f1978d47fd4c9	Foodomics Laboratory, Institute of Food Science Research (CIAL, CSIC), Nicolás Cabrera, 9, Madrid, 28049, Spain	Herrero, M., Foodomics Laboratory, Institute of Food Science Research (CIAL, CSIC), Nicolás Cabrera, 9, Madrid, 28049, Spain; Ibañez, E., Foodomics Laboratory, Institute of Food Science Research (CIAL, CSIC), Nicolás Cabrera, 9, Madrid, 28049, Spain	The role of compressed fluids-based extraction techniques for the sustainable recovery of valuable products from natural sources is described and discussed. Important aspects for green process design including the use of new solvents with novel properties, the development of integrated and intensified multi-unit operation processes as well as scale-up and techno-economic and environmental assessm…	Bioactive compounds; Biorefinery; Compressed fluids; Environmentally-friendly processes; Green chemistry; Natural sources; Valorization	Extraction; Recovery; Refining; Bioactive compounds; Biorefineries; Compressed fluids; Environmentally friendly process; Green chemistry; Natural sources; Valorization; Sustainable development	Article	Final		Scopus	2-s2.0-85038825068
Maddi B., Panisko E., Wietsma T., Lemmon T., Swita M., Albrecht K., Howe D.	52364206900;6506574842;6602781004;57041090200;56993732100;37260993000;7202517024;	Quantitative Characterization of Aqueous Byproducts from Hydrothermal Liquefaction of Municipal Wastes, Food Industry Wastes, and Biomass Grown on Waste	2017	ACS Sustainable Chemistry and Engineering	5	3		2205	2214		48	10.1021/acssuschemeng.6b02367	https://www.scopus.com/inward/record.uri?eid=2-s2.0-85014559239&doi=10.1021%2facssuschemeng.6b02367&partnerID=40&md5=8a525e4064c5ca17983ae71fefa64d9f	Pacific Northwest National Laboratory, P.O. Box 999, Richland, WA 99352, United States	Maddi, B., Pacific Northwest National Laboratory, P.O. Box 999, Richland, WA 99352, United States; Panisko, E., Pacific Northwest National Laboratory, P.O. Box 999, Richland, WA 99352, United States; Wietsma, T., Pacific Northwest National Laboratory, P.O. Box 999, Richland, WA 99352, United States; Lemmon, T., Pacific Northwest National Laboratory, P.O. Box 999, Richland, WA 99352, United States…	Hydrothermal liquefaction (HTL) is a viable thermochemical process for converting wet solid wastes into biocrude that can be hydroprocessed to liquid transportation fuel blendstocks and specialty chemicals. The aqueous byproduct from HTL contains significant amounts (20-50%) of the biogenic feed carbon, which must be valorized to enhance economic sustainability of the process on an industrial sca…	Aqueous byproduct; Biocrude; Biofuels; Biorefinery; Food industry waste; Hydrothermal liquefaction; Municipal waste	Biofuels; Byproducts; Carbon; Gas chromatography; Inductively coupled plasma; Ion chromatography; Ionization of gases; Ionization of liquids; Ketones; Liquefaction; Liquid chromatography; Mass spectrometry; Nitrogen compounds; Optical emission spectroscopy; Refractive index; Wastes; Biocrude; Biorefineries; Food industry wastes; Hydrothermal liquefactions; Municipal waste; Chromatography	Article	Final		Scopus	2-s2.0-85014559239
Osmani A., Zhang J.	55314773200;57212554237;	Multi-period stochastic optimization of a sustainable multi-feedstock second generation bioethanol supply chain − A logistic case study in Midwestern United States	2017	Land Use Policy	61			420	450		48	10.1016/j.landusepol.2016.10.028	https://www.scopus.com/inward/record.uri?eid=2-s2.0-85002547013&doi=10.1016%2fj.landusepol.2016.10.028&partnerID=40&md5=0aed83142d2a2695fa24f4bd5a8e4fa5	Paseka School of Business, Minnesota State University Moorhead, 1104 7th Avenue South, Moorhead, MN 56563, United States; Gordon and Jill Bourns College of Engineering, California Baptist University, 8432 Magnolia Avenue, Riverside, CA 92504, United States	Osmani, A., Paseka School of Business, Minnesota State University Moorhead, 1104 7th Avenue South, Moorhead, MN 56563, United States; Zhang, J., Gordon and Jill Bourns College of Engineering, California Baptist University, 8432 Magnolia Avenue, Riverside, CA 92504, United States	This work proposes a multi-objective optimization model to design a sustainable multi-period second generation biomass-to-bioethanol supply chain under multiple uncertainties. The objective is to simultaneously maximize the economic, environmental, and social performance. The strategic decisions such as land allocation for switchgrass cultivation, biorefinery locations and capacities, and the bio…	Biomass-to-biofuel conversion; Land use; Logistic network; Multi-period supply chain planning; Stochastic mixed integer linear programming (SMILP); Sustainability	biofuel; biomass; land use planning; linear programing; logistics; optimization; sustainability; trade-off; Midwest; United States; Panicum virgatum	Article	Final		Scopus	2-s2.0-85002547013
Andiappan V., Ko A.S.Y., Lau V.W.S., Ng L.Y., Ng R.T.L., Chemmangattuvalappil N.G., Ng D.K.S.	56271639400;56463624500;56463693600;56224248400;55326157900;57168793400;57212406749;	Synthesis of sustainable integrated biorefinery via reaction pathway synthesis: Economic, incremental enviromental burden and energy assessment with multiobjective optimization	2015	AIChE Journal	61	1		132	146		48	10.1002/aic.14616	https://www.scopus.com/inward/record.uri?eid=2-s2.0-84920026360&doi=10.1002%2faic.14616&partnerID=40&md5=d341bd89ffd95701258d2247fb67cdc5	Dept. of Chemical and Environmental Engineering, Centre of Excellence for Green Technologies, The University of Nottingham Malaysia Campus, Broga Road, Semenyih, Selangor, 43500, Malaysia	Andiappan, V., Dept. of Chemical and Environmental Engineering, Centre of Excellence for Green Technologies, The University of Nottingham Malaysia Campus, Broga Road, Semenyih, Selangor, 43500, Malaysia; Ko, A.S.Y., Dept. of Chemical and Environmental Engineering, Centre of Excellence for Green Technologies, The University of Nottingham Malaysia Campus, Broga Road, Semenyih, Selangor, 43500, Mala…	With the increasing attention toward sustainable development, biomass has been identified as one of the most promising sources of renewable energy. To convert biomass into value-added products and energy, an integrated processing facility, known as an integrated biorefinery is needed. To date, various biomass conversion systems such as gasification, pyrolysis, anaerobic digestion and fermentation…	Integrated biorefinery; Multiobjective optimization; Palm-based biomass; Reaction pathway; Sustainability	Anaerobic digestion; Bioconversion; Biomass; Environmental impact; Environmental technology; Refining; Sustainable development; Economic performance; Energy requirements; Environmental burdens; Integrated biorefinery; Processing facilities; Reaction pathways; Renewable energies; Value added products; Multiobjective optimization	Article	Final		Scopus	2-s2.0-84920026360
De Bhowmick G., Sarmah A.K., Sen R.	56290643400;7004935422;7202971461;	Zero-waste algal biorefinery for bioenergy and biochar: A green leap towards achieving energy and environmental sustainability	2019	Science of the Total Environment	650			2467	2482		47	10.1016/j.scitotenv.2018.10.002	https://www.scopus.com/inward/record.uri?eid=2-s2.0-85054333131&doi=10.1016%2fj.scitotenv.2018.10.002&partnerID=40&md5=a806593c2a7f66264fb4560b8e5816ab	Department of Civil and Environmental Engineering, The Faculty of Engineering, The University of Auckland, Private Bag 92019, Auckland, 1142, New Zealand; Department of Biotechnology, Indian Institute of Technology KharagpurWest Bengal 721302, India	De Bhowmick, G., Department of Civil and Environmental Engineering, The Faculty of Engineering, The University of Auckland, Private Bag 92019, Auckland, 1142, New Zealand; Sarmah, A.K., Department of Civil and Environmental Engineering, The Faculty of Engineering, The University of Auckland, Private Bag 92019, Auckland, 1142, New Zealand; Sen, R., Department of Biotechnology, Indian Institute of …	In spite of tremendous efforts and huge investments on resources, biodiesel from oleaginous microalgae has not yet become a commercially viable and sustainable alternative to petro-diesel. This is mainly because of the technological and economic challenges hovering around large scale cultivation and downstream processing of algae, water and land usage, stabilized production technology, market for…	Bio-products; Bio-refinery; Biochar; Biofuel; Microalgae; Process integration	Algae; Biofuels; Biomass; Carbon; Investments; Microorganisms; Refining; Bio chars; Bioproducts; Biorefineries; Micro-algae; Process integration; Sustainable development; biochar; biodiesel; bioethanol; biohydrogen; biomethane; carbon dioxide; chemical compound; organic compound; unclassified drug; biochar; biofuel; energy resource; microalga; sustainability; sustainable development; agricultural…	Review	Final		Scopus	2-s2.0-85054333131
Yaoyang X., Boeing W.J.	55827434900;6506346883;	Mapping biofuel field: A bibliometric evaluation of research output	2013	Renewable and Sustainable Energy Reviews	28			82	91		47	10.1016/j.rser.2013.07.027	https://www.scopus.com/inward/record.uri?eid=2-s2.0-84882348503&doi=10.1016%2fj.rser.2013.07.027&partnerID=40&md5=7757463b1cc034dbdca9e11cd3a4aeb7	Department of Fish, Wildlife and Conservation Ecology, New Mexico State University, Las Cruces, NM 88003, United States	Yaoyang, X., Department of Fish, Wildlife and Conservation Ecology, New Mexico State University, Las Cruces, NM 88003, United States; Boeing, W.J., Department of Fish, Wildlife and Conservation Ecology, New Mexico State University, Las Cruces, NM 88003, United States	Among sustainable and renewable energies, biofuels appear to be the most promising and attractive, and related research has been expanding along with an exceptional growth of scientific knowledge. Based on the Science Citation Index Expanded from the Web of Science, a bibliometric evaluation of research output was carried out to map research activities and tendencies of the global biofuel field. …	Biorefinery; Life cycle assessment; Microalgal biodiesel; Research trends; Scientific outputs	Biomass; Decision support systems; Environmental microbiology; Life cycle; Refining; Sustainable development; Biorefineries; Life Cycle Assessment (LCA); Microalgal biodiesels; Research trends; Scientific output; Biodiesel	Review	Final		Scopus	2-s2.0-84882348503
Dasan Y.K., Lam M.K., Yusup S., Lim J.W., Lee K.T.	56902626600;57194113699;15078067100;53363889500;8675851300;	Life cycle evaluation of microalgae biofuels production: Effect of cultivation system on energy, carbon emission and cost balance analysis	2019	Science of the Total Environment	688			112	128		46	10.1016/j.scitotenv.2019.06.181	https://www.scopus.com/inward/record.uri?eid=2-s2.0-85067434981&doi=10.1016%2fj.scitotenv.2019.06.181&partnerID=40&md5=87a8dca5542a358239cf5d6a4123be97	Chemical Engineering Department, Universiti Teknologi PETRONAS, Seri Iskandar, Perak 32610, Malaysia; Centre for Biofuel and Biochemical Research, Institute of Self-Sustainable Building, Universiti Teknologi PETRONAS, Seri Iskandar, Perak 32610, Malaysia; Fundamental and Applied Sciences Department, Universiti Teknologi PETRONAS, Seri Iskandar, Perak 32610, Malaysia; School of Chemical Engineerin…	Dasan, Y.K., Chemical Engineering Department, Universiti Teknologi PETRONAS, Seri Iskandar, Perak 32610, Malaysia, Centre for Biofuel and Biochemical Research, Institute of Self-Sustainable Building, Universiti Teknologi PETRONAS, Seri Iskandar, Perak 32610, Malaysia; Lam, M.K., Chemical Engineering Department, Universiti Teknologi PETRONAS, Seri Iskandar, Perak 32610, Malaysia, Centre for Biofue…	The rapid depletion of fossil fuels and ever-increasing environmental pollution have forced humankind to look for a renewable energy source. Microalgae, a renewable biomass source, has been proposed as a promising feedstock to generate biofuels due to their fast growth rate with high lipid content. However, literatures have indicated that sustainable production of microalgae biofuels are only via…	Biodiesel; Bioethanol; Economic assessment; Energy balance; Environmental impact; Microalgae	Algae; Biodiesel; Bioethanol; Biomass; Carbon; Cost benefit analysis; Costs; Economics; Energy balance; Environmental impact; Ethanol; Fossil fuels; Growth rate; Investments; Microorganisms; Sustainable development; Economic assessments; Economic sustainability; Environmental pollutions; Life cycle evaluations; Micro-algae; Renewable energy source; Sustainable production; Total energy requirement…	Article	Final		Scopus	2-s2.0-85067434981
Morales M., Ataman M., Badr S., Linster S., Kourlimpinis I., Papadokonstantakis S., Hatzimanikatis V., Hungerbühler K.	57187012500;56596482600;56389426700;57113744000;57113688200;24437321300;56360746900;7003744054;	Sustainability assessment of succinic acid production technologies from biomass using metabolic engineering	2016	Energy and Environmental Science	9	9		2794	2805		46	10.1039/c6ee00634e	https://www.scopus.com/inward/record.uri?eid=2-s2.0-84985960429&doi=10.1039%2fc6ee00634e&partnerID=40&md5=ecc66750a6e069c05a8e8794333c0598	ETH Zurich, Institute for Chemical and Bioengineering, Zurich, Switzerland; École Polytechnique Federale de Lausanne, Institute of Chemical Science and Engineering, Lausanne, Switzerland; Department of Energy and Environment, Chalmers University of Technology, Gothenburg, Sweden	Morales, M., ETH Zurich, Institute for Chemical and Bioengineering, Zurich, Switzerland; Ataman, M., École Polytechnique Federale de Lausanne, Institute of Chemical Science and Engineering, Lausanne, Switzerland; Badr, S., ETH Zurich, Institute for Chemical and Bioengineering, Zurich, Switzerland; Linster, S., ETH Zurich, Institute for Chemical and Bioengineering, Zurich, Switzerland; Kourlimpini…	Over the past few years, bio-succinic acid from renewable resources has gained increasing attention as a potential bio-derived platform chemical for the detergent/surfactant, ion chelator, food and pharmaceutical markets. Until now, much research was undertaken to lower the production costs of bio-succinic acid, however a multicriteria sustainability evaluation of established and upcoming product…		Biohazards; Environmental impact; Escherichia coli; Extraction; Fermentation; Hazards; Ion exchange; Metabolic engineering; Metabolism; Refining; Sugar beets; Sustainable development; Lignocellulosic residues; Non-renewable resource; Pharmaceutical market; Reactive extraction; Scientific literature; Sugar concentration; Sustainability assessment; Sustainability evaluations; Environmental technolo…	Article	Final		Scopus	2-s2.0-84985960429
Herrero M., Ibáñez E.	7102420113;7006729711;	Green processes and sustainability: An overview on the extraction of high added-value products from seaweeds and microalgae	2015	Journal of Supercritical Fluids	96			211	216		45	10.1016/j.supflu.2014.09.006	https://www.scopus.com/inward/record.uri?eid=2-s2.0-84918776478&doi=10.1016%2fj.supflu.2014.09.006&partnerID=40&md5=9140a9ee8dbea9115d52cfb4b2ece612	Laboratory of Foodomics, Bioactivity and Food Analysis Department, Institute of Food Science Research (CIAL-CSIC), Nicolás Cabrera 9, Madrid, 28049, Spain	Herrero, M., Laboratory of Foodomics, Bioactivity and Food Analysis Department, Institute of Food Science Research (CIAL-CSIC), Nicolás Cabrera 9, Madrid, 28049, Spain; Ibáñez, E., Laboratory of Foodomics, Bioactivity and Food Analysis Department, Institute of Food Science Research (CIAL-CSIC), Nicolás Cabrera 9, Madrid, 28049, Spain	The present contribution is based on a presentation given at the Workshop on Supercritical Fluids and Energy (SFE'13), in the Panel devoted to Green Chemistry and Sustainable Technologies, and on the discussions that occurred in the panel. Through the discussion of some selected examples related to the extraction of bioactives from marine sources (specifically seaweeds and microalgae) combining g…	Biorefinery; Compressed fluids; Environmentally-friendly processes; Green chemistry; Microalgae; Seaweeds; Sustainability	Effluent treatment; Extraction; Microorganisms; Refining; Supercritical fluids; Sustainable development; Biorefineries; Compressed fluids; Environmentally friendly process; Green chemistry; Micro-algae; Seaweed	Article	Final		Scopus	2-s2.0-84918776478
Savy D., Piccolo A.	55809400400;7005241141;	Physical-chemical characteristics of lignins separated from biomasses for second-generation ethanol	2014	Biomass and Bioenergy	62			58	67		45	10.1016/j.biombioe.2014.01.016	https://www.scopus.com/inward/record.uri?eid=2-s2.0-84896730330&doi=10.1016%2fj.biombioe.2014.01.016&partnerID=40&md5=a9c621067890dcc2b1934ec568e83f01	Centro Interdipartimentale di Ricerca sulla Risonanza Magnetica Nucleare per l'Ambiente, L'Agro-Alimentare ed i Nuovi Materiali (CERMANU), Università di Napoli Federico II, Via Università 100, 80055 Portici, Italy	Savy, D., Centro Interdipartimentale di Ricerca sulla Risonanza Magnetica Nucleare per l'Ambiente, L'Agro-Alimentare ed i Nuovi Materiali (CERMANU), Università di Napoli Federico II, Via Università 100, 80055 Portici, Italy; Piccolo, A., Centro Interdipartimentale di Ricerca sulla Risonanza Magnetica Nucleare per l'Ambiente, L'Agro-Alimentare ed i Nuovi Materiali (CERMANU), Università di Napoli F…	Lignin was extracted by two extraction methods from two biomasses for energy (Mischantus and Giant Reed) and a lignocellulosic material resulting from a microbial treatment of giant reed. One method of extraction involved the use of H2SO4 (SA), providing a highly aromatic water-insoluble material, while a second method employed H2O2 at alkaline pH (Ox), resulting in a water-soluble lignin. Extrac…	Biomass for energy; HPSEC; Lignin extraction; Lignin solubility; NMR; TGA	Economic sustainability; High performance size exclusion chromatography; HPSEC; Lignin extractions; Lignocellulosic material; Physical-chemical features; Solid state nuclear magnetic resonance spectroscopy; TGA; Alkalinity; Biomass; Extraction; Infrared spectroscopy; Molecular weight; Nuclear magnetic resonance; Plants (botany); Thermogravimetric analysis; Lignin; bioenergy; biomass power; biotec…	Article	Final		Scopus	2-s2.0-84896730330
Bragatto J., Segato F., Squina F.M.	36871615300;38562130100;6506059403;	Production of xylooligosaccharides (XOS) from delignified sugarcane bagasse by peroxide-HAc process using recombinant xylanase from Bacillus subtilis	2013	Industrial Crops and Products	51			123	129		45	10.1016/j.indcrop.2013.08.062	https://www.scopus.com/inward/record.uri?eid=2-s2.0-84884579036&doi=10.1016%2fj.indcrop.2013.08.062&partnerID=40&md5=2070d10f1fc329b194179c94f65f7da8	VTT Brasil Pesquisa e Desenvolvimento Ltda, Barueri, SP, Brazil; Laboratório Nacional de Ciência e Tecnologia do Bioetanol (CTBE), Centro Nacional de Pesquisa em Energia e Materiais (CNPEM), Campinas, SP, Brazil; Instituto de Física de São Carlos, Universidade de São Paulo, São Carlos, Brazil	Bragatto, J., VTT Brasil Pesquisa e Desenvolvimento Ltda, Barueri, SP, Brazil, Laboratório Nacional de Ciência e Tecnologia do Bioetanol (CTBE), Centro Nacional de Pesquisa em Energia e Materiais (CNPEM), Campinas, SP, Brazil; Segato, F., Laboratório Nacional de Ciência e Tecnologia do Bioetanol (CTBE), Centro Nacional de Pesquisa em Energia e Materiais (CNPEM), Campinas, SP, Brazil, Instituto de…	Xylan is a structural component of the plant cell wall, the most abundant hemicellulose in the nature and generally is considered as an agricultural waste. However, due to upcoming environmental changes, and the excess of residues generated by industrial process, sustainable methods are being applied in the waste management. The world interest in the utilization of agricultural residues as a sour…	Biomass; Biorefinery; Oligosaccharide; Pretreatment; Probiotics; Recombinant protein	Biorefineries; Environmental change; Industrial processs; Pre-Treatment; Probiotics; Recombinant xylanase; Structural component; Xylooligosaccharides; Agricultural wastes; Biomass; Cellulose; Oligosaccharides; Oxidation; Peroxides; Recombinant proteins; Sugar substitutes; Bagasse; bacterium; biofuel; cellulose; environmental change; enzyme activity; probiotics; protein; sugar cane; sustainability…	Article	Final		Scopus	2-s2.0-84884579036
Martinez-Hernandez E., Sadhukhan J., Campbell G.M.	55263194900;22986518800;7401889472;	Integration of bioethanol as an in-process material in biorefineries using mass pinch analysis	2013	Applied Energy	104			517	526		45	10.1016/j.apenergy.2012.11.054	https://www.scopus.com/inward/record.uri?eid=2-s2.0-84871379766&doi=10.1016%2fj.apenergy.2012.11.054&partnerID=40&md5=59577daf72dd9d02bcb8739d0f6af4bc	Centre for Process Integration, School of Chemical Engineering and Analytical Science, University of Manchester, Manchester M13 9PL, United Kingdom; Centre for Environmental Strategy, University of Surrey, Guildford GU2 7XH, United Kingdom; Satake Centre for Grain Process Engineering, School of Chemical Engineering and Analytical Science, University of Manchester, Manchester M13 9PL, United Kingd…	Martinez-Hernandez, E., Centre for Process Integration, School of Chemical Engineering and Analytical Science, University of Manchester, Manchester M13 9PL, United Kingdom; Sadhukhan, J., Centre for Environmental Strategy, University of Surrey, Guildford GU2 7XH, United Kingdom; Campbell, G.M., Satake Centre for Grain Process Engineering, School of Chemical Engineering and Analytical Science, Uni…	A biorefinery involving internal stream reuse and recycling (including products and co-products) should result in better biomass resource utilisation, leading to a system with increased efficiency, flexibility, profitability and sustainability. To benefit from those advantages, process integration methodologies need to be applied to understand, analyse and design highly integrated biorefineries. …	Arabinoxylan; Bioethanol; Biorefinery; Pinch analysis	Bioconversion; Ethanol; Product design; Profitability; Refining; Added values; Analysis and design; Arabinoxylans; Biomass resources; Biorefineries; Co-production; Co-products; Exchange networks; Highly integrated; In-process; Integration approach; Network design; Network integration; Pinch analysis; Process integration; Processing units; Reuse and recycling; Bioethanol; alternative fuel; biofuel…	Article	Final		Scopus	2-s2.0-84871379766
Kasivisvanathan H., Barilea I.D.U., Ng D.K.S., Tan R.R.	55347104400;55545214300;57212406749;56962727300;	Optimal operational adjustment in multi-functional energy systems in response to process inoperability	2013	Applied Energy	102			492	500		45	10.1016/j.apenergy.2012.07.052	https://www.scopus.com/inward/record.uri?eid=2-s2.0-84870729371&doi=10.1016%2fj.apenergy.2012.07.052&partnerID=40&md5=6b7df8d0b5bb40abf3e5f790a0470e79	Department of Chemical and Environmental Engineering/Centre of Excellence for Green Technologies, University of Nottingham Malaysia, Broga Road, 43500 Semenyih, Selangor, Malaysia; Chemical Engineering Department/Center for Engineering and Sustainable Development Research, De La Salle University, 2401 Taft Avenue, 1004 Manila, Philippines	Kasivisvanathan, H., Department of Chemical and Environmental Engineering/Centre of Excellence for Green Technologies, University of Nottingham Malaysia, Broga Road, 43500 Semenyih, Selangor, Malaysia; Barilea, I.D.U., Chemical Engineering Department/Center for Engineering and Sustainable Development Research, De La Salle University, 2401 Taft Avenue, 1004 Manila, Philippines; Ng, D.K.S., Departm…	Multi-functional energy systems such as biorefineries and polygeneration plants are able to efficiently produce product portfolios by taking advantage of inherent opportunities for optimal integration among process units. Thus, such systems provide valuable solutions towards efficient, sustainable and economically viable production of energy, fuels, utilities and commodity chemicals. On the other…	Biorefinery; Inoperability; Input-output model; Optimisation; Polygeneration	Industrial plants; Profitability; Refining; Biorefineries; Inoperability; Input output model; Optimisations; Poly-generation; Biorefineries; Inoperability; Input output model; Optimisations; Poly-generation; Optimization; commodity; cost-benefit analysis; equipment; fuel; industrial practice; input-output analysis; linear programing; numerical model; operations technology; optimization; power gen…	Article	Final		Scopus	2-s2.0-84870729371
Javed F., Aslam M., Rashid N., Shamair Z., Khan A.L., Yasin M., Fazal T., Hafeez A., Rehman F., Rehman M.S.U., Khan Z., Iqbal J., Bazmi A.A.	56432515800;57203402160;35488789200;57208002846;35329787700;55409507000;57197826844;57207996320;55362381000;55317411700;50262274200;57215599497;23033021300;	Microalgae-based biofuels, resource recovery and wastewater treatment: A pathway towards sustainable biorefinery	2019	Fuel	255		115826				44	10.1016/j.fuel.2019.115826	https://www.scopus.com/inward/record.uri?eid=2-s2.0-85069688703&doi=10.1016%2fj.fuel.2019.115826&partnerID=40&md5=899eef95af58850bf984f20dd8bc46c4	Department of Chemical Engineering, COMSATS University Islamabad, Lahore Campus, Pakistan; Biorefinery Engineering and Microfluidics (BEAM) Lab, Department of Chemical Engineering, COMSATS University Islamabad, Lahore Campus, Pakistan; Membrane Systems Research Group, Department of Chemical Engineering, COMSATS University Islamabad, Lahore Campus, Pakistan; Bioenergy and Environmental Sustainable…	Javed, F., Department of Chemical Engineering, COMSATS University Islamabad, Lahore Campus, Pakistan, Biorefinery Engineering and Microfluidics (BEAM) Lab, Department of Chemical Engineering, COMSATS University Islamabad, Lahore Campus, Pakistan; Aslam, M., Department of Chemical Engineering, COMSATS University Islamabad, Lahore Campus, Pakistan, Membrane Systems Research Group, Department of Che…	Intense utilization of natural fuel resources is threatening the global environment and societal sustainability. It triggers up the need for finding environmental-friendly and sustainable sources of energy. In this perspective, microalgae have emerged as a potential alternative. Microalgae are featured with distinct ability to provide ecological services and respond to the sustainability challeng…	Biofuels; Biomass; Biorefinery; Microalgae; Wastewater	Bioconversion; Biofuels; Biomass; Bioproducts; Microorganisms; Refining; Sustainable development; Wastewater; Wastewater treatment; Biorefineries; Commercial viability; Ecological services; Environmental-friendly; Global environment; Micro-algae; Resource-efficient; Sources of energy; Algae	Article	Final		Scopus	2-s2.0-85069688703
Venkata Mohan S., Dahiya S., Amulya K., Katakojwala R., Vanitha T.K.	57201282225;56514887500;55001785100;57212156623;57212155314;	Can circular bioeconomy be fueled by waste biorefineries — A closer look	2019	Bioresource Technology Reports	7		100277				44	10.1016/j.biteb.2019.100277	https://www.scopus.com/inward/record.uri?eid=2-s2.0-85071112843&doi=10.1016%2fj.biteb.2019.100277&partnerID=40&md5=c4cd589e73256a1adc0bbff4a278d998	Bioengineering and Environmental Sciences Lab, Department of Energy and Environmental Engineering, CSIR-Indian Institute of Chemical Technology (CSIR-IICT), Hyderabad, 500 007, India; Academy of Scientific and Innovative Research (AcSIR), CSIR-Indian Institute of Chemical Technology (CSIR-IICT) Campus, Hyderabad, 500 007, India	Venkata Mohan, S., Bioengineering and Environmental Sciences Lab, Department of Energy and Environmental Engineering, CSIR-Indian Institute of Chemical Technology (CSIR-IICT), Hyderabad, 500 007, India, Academy of Scientific and Innovative Research (AcSIR), CSIR-Indian Institute of Chemical Technology (CSIR-IICT) Campus, Hyderabad, 500 007, India; Dahiya, S., Bioengineering and Environmental Scie…	With the depleting resources and climate change tipping us over the edge, what we urgently require is a rapid and revolutionary transformation-a circular economy (CE). The CE is represented as one of the most promising endeavors to integrate environmental benefits and economic activities in a sustainable way in this communication. Within the CE, bioeconomy is being established as a cornerstone fo…	Biomimicry; Circularity; Industrial Ecology; Policy; Resilience; Sustainable Development Goals; Urban Metabolism	Biomimetics; Climate change; Economics; Environmental protection; Public policy; Refining; Biomimicry; Circularity; Industrial ecology; Resilience; Urban metabolisms; Bioeconomy; article; climate change; driver; ecology; environmental sustainability; human; metabolism; sustainable development	Article	Final		Scopus	2-s2.0-85071112843
Liu X., Duan X., Wei W., Wang S., Ni B.-J.	57212229926;57218125905;56404938400;7410345755;21934587500;	Photocatalytic conversion of lignocellulosic biomass to valuable products	2019	Green Chemistry	21	16		4266	4289		44	10.1039/c9gc01728c	https://www.scopus.com/inward/record.uri?eid=2-s2.0-85070748965&doi=10.1039%2fc9gc01728c&partnerID=40&md5=07afe1def1ee6b41b679da8f6db40517	Centre for Technology in Water and Wastewater, School of Civil and Environmental Engineering, University of Technology Sydney, Sydney, NSW 2007, Australia; School of Chemical Engineering, University of Adelaide, Adelaide, SA 5005, Australia	Liu, X., Centre for Technology in Water and Wastewater, School of Civil and Environmental Engineering, University of Technology Sydney, Sydney, NSW 2007, Australia; Duan, X., School of Chemical Engineering, University of Adelaide, Adelaide, SA 5005, Australia; Wei, W., Centre for Technology in Water and Wastewater, School of Civil and Environmental Engineering, University of Technology Sydney, Sy…	Biomass is a naturally abundant, sustainable and clean resource, which has potential to replace a portion of the finite petroleum and fossil feedstock for sustainable production of value-added chemicals and fuels. However, an efficient conversion process is still difficult to be achieved due to the complex nature of biomass. Currently, the simple, mild, and environmentally benign photocatalytic p…			Review	Final		Scopus	2-s2.0-85070748965
Philp J.	7006662409;	The bioeconomy, the challenge of the century for policy makers	2018	New Biotechnology	40			11	19		44	10.1016/j.nbt.2017.04.004	https://www.scopus.com/inward/record.uri?eid=2-s2.0-85019240910&doi=10.1016%2fj.nbt.2017.04.004&partnerID=40&md5=7886e7eecbb6ea89dc8956c8df6238d2	Directorate for Science, Technology and Innovation, OECD, Paris, France	Philp, J., Directorate for Science, Technology and Innovation, OECD, Paris, France	During the Industrial Revolution, it became clear that wood was unsuited as an energy source for industrial production, especially iron smelting. However, the transition to coal was the effort of decades. Similarly, the transition from coal to oil was neither a smooth nor rapid process. The transition to an energy and materials production regime based on renewable resources can similarly be expec…	Biomass sustainability; Biorefinery financing; R&D subsidy; Skills; Standards; Value chains	Decision making; Economics; Energy security; Fossil fuels; Oils and fats; Refining; Standards; Biorefineries; Distributed manufacturing; Economic challenges; Industrial production; Industrial revolutions; Materials production; Skills; Value chains; Climate change; fossil fuel; oil; arctic climate; bioeconomy; biomass; biotechnology; capacity building; DNA barcoding; economic aspect; education; fi…	Review	Final		Scopus	2-s2.0-85019240910
Hagman L., Blumenthal A., Eklund M., Svensson N.	57200032477;57200030774;7004406354;57200143470;	The role of biogas solutions in sustainable biorefineries	2018	Journal of Cleaner Production	172			3982	3989		44	10.1016/j.jclepro.2017.03.180	https://www.scopus.com/inward/record.uri?eid=2-s2.0-85038852401&doi=10.1016%2fj.jclepro.2017.03.180&partnerID=40&md5=edd854672a9d6182e74841e17fff6bd2	Environmental Technology and Management, Linköping University, Linköping, SE-581 83, Sweden	Hagman, L., Environmental Technology and Management, Linköping University, Linköping, SE-581 83, Sweden; Blumenthal, A., Environmental Technology and Management, Linköping University, Linköping, SE-581 83, Sweden; Eklund, M., Environmental Technology and Management, Linköping University, Linköping, SE-581 83, Sweden; Svensson, N., Environmental Technology and Management, Linköping University, Lin…	Biorefineries strive to maximise product mix and value while contributing to the bioeconomy. Circularity and waste valorisation are some important but often neglected concepts in this context. As such, biogas solutions in biorefineries could be a key technology to improve sustainability. This study has, through a literature review and investigation into three Swedish case studies, analysed this r…	Anaerobic digestion; Bioeconomy; Biogas; Biorefinery; Valorisation; Waste management	Conceptual design; Ecodesign; Life cycle; Wind power; Design evaluation; Environmental footprints; Mathematical theory; Off-shore wind power; Product conceptual designs; Product information; Unascertained measure; Uncertainty; Product design	Article	Final		Scopus	2-s2.0-85038852401
Kim K.H., Simmons B.A., Singh S.	56095132000;7102183263;35264950300;	Catalytic transfer hydrogenolysis of ionic liquid processed biorefinery lignin to phenolic compounds	2017	Green Chemistry	19	1		215	224		44	10.1039/c6gc02473d	https://www.scopus.com/inward/record.uri?eid=2-s2.0-85009742471&doi=10.1039%2fc6gc02473d&partnerID=40&md5=5ac01d3fb51c413a47a05dce630c1bea	Biomass Pretreatment, Joint BioEnergy Institute, Emeryville, CA, United States; Biomass Science and Conversion Technology Department, Sandia National Laboratories, Livermore, CA, United States; Biological Systems and Engineering Division, Lawrence Berkeley National Laboratory, Berkeley, CA, United States	Kim, K.H., Biomass Pretreatment, Joint BioEnergy Institute, Emeryville, CA, United States, Biomass Science and Conversion Technology Department, Sandia National Laboratories, Livermore, CA, United States; Simmons, B.A., Biomass Pretreatment, Joint BioEnergy Institute, Emeryville, CA, United States, Biological Systems and Engineering Division, Lawrence Berkeley National Laboratory, Berkeley, CA, U…	Lignocellulosic biomass has the potential to play a significant role in the global bioeconomy for the production of renewable fuels and chemicals. It has been estimated that there are roughly a billion tons of lignocellulose available annually in the United States alone. Valorization of residual lignin streams generated from lignocellulosic biorefineries is key for economic viability and sustaina…			Article	Final		Scopus	2-s2.0-85009742471
Silalertruksa T., Gheewala S.H., Pongpat P.	26636010200;6602264724;56814964500;	Sustainability assessment of sugarcane biorefinery and molasses ethanol production in Thailand using eco-efficiency indicator	2015	Applied Energy	160			603	609		44	10.1016/j.apenergy.2015.08.087	https://www.scopus.com/inward/record.uri?eid=2-s2.0-84947043233&doi=10.1016%2fj.apenergy.2015.08.087&partnerID=40&md5=19c9bd1a2567fc80b67283ca5dbb508e	The Joint Graduate School of Energy and Environment, King Mongkut's University of Technology Thonburi, 126 Prachauthit Road, Bangkok, 10140, Thailand; Center for Energy Technology and Environment, Ministry of Education, Bangkok, Thailand	Silalertruksa, T., The Joint Graduate School of Energy and Environment, King Mongkut's University of Technology Thonburi, 126 Prachauthit Road, Bangkok, 10140, Thailand, Center for Energy Technology and Environment, Ministry of Education, Bangkok, Thailand; Gheewala, S.H., The Joint Graduate School of Energy and Environment, King Mongkut's University of Technology Thonburi, 126 Prachauthit Road, …	The study aims to evaluate the sugarcane biorefinery and molasses ethanol production in Thailand using the combined environmental and economic sustainability indicator, so called "Eco-efficiency". Four sugarcane biorefinery scenarios in Thailand are evaluated. The total output values (US$) and the life cycle greenhouse gas (GHG) emissions (kgCO2eq) are selected as the indicators for characterizin…	Biorefinery; Eco-efficiency; Life cycle assessment; Molasses ethanol; Sugarcane	Bioconversion; Efficiency; Emission control; Environmental management; Ethanol; Gas emissions; Greenhouse gases; Life cycle; Refining; Sugar cane; Biorefineries; Eco-efficiency; Eco-efficiency indicators; Economic and environmental performance; Economic sustainability; Life Cycle Assessment (LCA); Sugarcane production system; Sustainability assessment; Sustainable development; emission control; e…	Article	Final		Scopus	2-s2.0-84947043233
Stegmann P., Londo M., Junginger M.	57214685131;12808188600;57195636600;	The circular bioeconomy: Its elements and role in European bioeconomy clusters	2020	Resources, Conservation and Recycling: X	6		100029				43	10.1016/j.rcrx.2019.100029	https://www.scopus.com/inward/record.uri?eid=2-s2.0-85078957855&doi=10.1016%2fj.rcrx.2019.100029&partnerID=40&md5=a8b514c9eb3d9a7d2d15a3041e364656	Utrecht University, Netherlands; Utrecht University, NVDE, Netherlands	Stegmann, P., Utrecht University, Netherlands; Londo, M., Utrecht University, NVDE, Netherlands; Junginger, M., Utrecht University, Netherlands	Biomass is projected to play a key role in meeting global climate targets. To achieve a resource-efficient biomass use, European bioeconomy strategies increasingly consider the concept of a circular bioeconomy (CBE). We define the term CBE via a literature review and analyze the concept's role in north-west European bioeconomy clusters through interviews. We identify strategies regarding the clus…	Bioeconomy; Biomass; Cascading; Circular economy; Climate change; Resource-efficiency	Biomass; Climate change; Commerce; Economic and social effects; Plastic building materials; Plastics industry; Product design; Recycling; Refining; Social aspects; Waste management; Bio-based products; Cascading; Circular economy; Circular solution; Circular strategies; Literature reviews; Resource efficiencies; Resource-efficient; Bioeconomy; biomass; climate change; global climate; integrated a…	Review	Final		Scopus	2-s2.0-85078957855
Singh J., Dhar D.W.	55467159100;7006741315;	Overview of carbon capture technology: Microalgal biorefinery concept and state-of-the-art	2019	Frontiers in Marine Science	6	FEB	29				43	10.3389/fmars.2019.00029	https://www.scopus.com/inward/record.uri?eid=2-s2.0-85061350882&doi=10.3389%2ffmars.2019.00029&partnerID=40&md5=5345f3d6a2d15875461aefbbe2135fd1	Centre for Conservation and Utilisation of Blue Green Algae, Division of Microbiology, Indian Agricultural Research Institute, New Delhi, India	Singh, J., Centre for Conservation and Utilisation of Blue Green Algae, Division of Microbiology, Indian Agricultural Research Institute, New Delhi, India; Dhar, D.W., Centre for Conservation and Utilisation of Blue Green Algae, Division of Microbiology, Indian Agricultural Research Institute, New Delhi, India	The impending danger of climate change and pollution can now be seen on the world panorama. The concentration of CO 2 , the most important Green House Gas (GHG), has reached to formidable levels. Although carbon capture and storage (CCS) methods have been largely worked upon, they are cumbersome in terms of economy and their long term environmental safety raises a concern. Alternatively, bio-sequ…	Bio-sequestration; Biofuel; Biorefinery; Carbon capture; CO 2 mitigation; Microalgae		Short Survey	Final		Scopus	2-s2.0-85061350882
Laurens L.M.L., Chen-Glasser M., McMillan J.D.	36005448900;57193928357;7102040863;	A perspective on renewable bioenergy from photosynthetic algae as feedstock for biofuels and bioproducts	2017	Algal Research	24			261	264		43	10.1016/j.algal.2017.04.002	https://www.scopus.com/inward/record.uri?eid=2-s2.0-85017545670&doi=10.1016%2fj.algal.2017.04.002&partnerID=40&md5=83f1f52ddbaa40c35498222aed7a5f4f	National Bioenergy Center, National Renewable Energy Laboratory, 15013 Denver West Parkway, Golden, CO, United States	Laurens, L.M.L., National Bioenergy Center, National Renewable Energy Laboratory, 15013 Denver West Parkway, Golden, CO, United States; Chen-Glasser, M., National Bioenergy Center, National Renewable Energy Laboratory, 15013 Denver West Parkway, Golden, CO, United States; McMillan, J.D., National Bioenergy Center, National Renewable Energy Laboratory, 15013 Denver West Parkway, Golden, CO, United…	There has been substantial technical progress in developing algae-based bioenergy in recent years and a large part of industry and academic research and deployment projects have pivoted away from a pure biofuels strategy. This letter summarizes the findings of a recently completed, comprehensive report, that represents a collaborative effort of at least 20 co-authors, where we analyzed the prospe…	Algae; Biofuels; Biomass; Bioproducts; Biorefinery; Conversion; Sustainability		Letter	Final		Scopus	2-s2.0-85017545670
Kamat S., Khot M., Zinjarde S., RaviKumar A., Gade W.N.	55232695000;55339525300;6602209313;6701448334;6602625851;	Coupled production of single cell oil as biodiesel feedstock, xylitol and xylanase from sugarcane bagasse in a biorefinery concept using fungi from the tropical mangrove wetlands	2013	Bioresource Technology	135			246	253		43	10.1016/j.biortech.2012.11.059	https://www.scopus.com/inward/record.uri?eid=2-s2.0-84876467441&doi=10.1016%2fj.biortech.2012.11.059&partnerID=40&md5=eccabfbc6807029fad7601bd1eb8acc3	Department of Biotechnology, University of Pune, Pune 411 007, India; Institute of Bioinformatics and Biotechnology, University of Pune, Pune 411 007, India	Kamat, S., Department of Biotechnology, University of Pune, Pune 411 007, India, Institute of Bioinformatics and Biotechnology, University of Pune, Pune 411 007, India; Khot, M., Institute of Bioinformatics and Biotechnology, University of Pune, Pune 411 007, India; Zinjarde, S., Institute of Bioinformatics and Biotechnology, University of Pune, Pune 411 007, India; RaviKumar, A., Institute of Bi…	This work evaluates sugarcane bagasse (SCB) conversion, in a biorefinery approach, to coproduce biodiesel and high value products using two novel mangrove fungi. On acid pre-treatment, sugarcane bagasse hydrolysate (SCBH) resulted in a xylitol yield of 0.51. g/g xylose consumed in 72. h by Williopsis saturnus. After SCB pretreatment, sugarcane bagasse residue (SCBR) was utilized using Aspergillus…	Biodiesel; Biorefinery; Mangrove fungi; Sugarcane bagasse; Xylitol	Aspergillus; Bagasse; Bioconversion; Refining; Sugar substitutes; Aspergillus terreus; Biodiesel properties; Biorefineries; Biorefinery concept; International standards; Sugar-cane bagasse; Sugarcane bagasse hydrolysate; Xylitol; Biodiesel; bagasse; biodiesel; xylan endo 1,3 beta xylosidase; xylitol; alcohol; biofuel; biological production; cell organelle; enzyme activity; fungus; mangrove; refin…	Article	Final		Scopus	2-s2.0-84876467441
González-García S., Teresa Moreira M., Artal G., Maldonado L., Feijoo G.	16303623400;26424779900;35104259000;57197316419;7003967670;	Environmental impact assessment of non-wood based pulp production by soda-anthraquinone pulping process	2010	Journal of Cleaner Production	18	2		137	145		43	10.1016/j.jclepro.2009.10.008	https://www.scopus.com/inward/record.uri?eid=2-s2.0-70749106994&doi=10.1016%2fj.jclepro.2009.10.008&partnerID=40&md5=73a383ecbcae961d68367f38558407fe	Department of Chemical Engineering, School of Engineering, University of Santiago de Compostela., 15782 Santiago de Compostela, Spain; Celulosas de Levante SA (CELESA), Ctra. C-237, km 4.5, E-43500 Tortosa, Spain	González-García, S., Department of Chemical Engineering, School of Engineering, University of Santiago de Compostela., 15782 Santiago de Compostela, Spain; Teresa Moreira, M., Department of Chemical Engineering, School of Engineering, University of Santiago de Compostela., 15782 Santiago de Compostela, Spain; Artal, G., Celulosas de Levante SA (CELESA), Ctra. C-237, km 4.5, E-43500 Tortosa, Spain…	Paper pulp manufacturing is the main non-food industrial utilization of plant biomass. Non-wood and agricultural residues are potential raw materials in the production of specialty papers. This chapter aims to quantify the environmental impacts associated with non-wood high quality paper pulp manufacture via soda-anthraquinone (AQ) cooking process by means of the application of LCA methodology in…	AQ; Cooking process; Environmental impact; Flax; Hemp; Soda-anthraquinone; Specialty paper pulp	Agricultural activities; Agricultural residue; AQ; Biorefineries; Cannabis sativa; Cooking process; Ecotoxicity; Electricity production; Greenhouse gases emissions; High quality; High quality papers; Human toxicity; Industrial utilization; Inventory data; Linum usitatissimum; Non-wood; On-site measurement; Ozone layer depletion; Paper pulp; Photochemical oxidants; Plant biomass; Process chain; Pu…	Article	Final		Scopus	2-s2.0-70749106994
Duguid K.B., Montross M.D., Radtke C.W., Crofcheck C.L., Wendt L.M., Shearer S.A.	16745302700;6701860714;7003607152;6603622119;35094752000;7006607356;	Effect of anatomical fractionation on the enzymatic hydrolysis of acid and alkaline pretreated corn stover	2009	Bioresource Technology	100	21		5189	5195		43	10.1016/j.biortech.2009.03.082	https://www.scopus.com/inward/record.uri?eid=2-s2.0-67650236121&doi=10.1016%2fj.biortech.2009.03.082&partnerID=40&md5=54df735131f0705dc56ecd331f07a440	University of Kentucky, Department of Biosystems and Agricultural Engineering, 128 CE Barnhart Building, Lexington, KY 40546-0276, United States; Idaho National Laboratory, Biofuels and Renewable Energy Technology and Biological Systems Groups, P.O. Box 1625, Idaho Falls, ID 83415-2203, United States	Duguid, K.B., University of Kentucky, Department of Biosystems and Agricultural Engineering, 128 CE Barnhart Building, Lexington, KY 40546-0276, United States; Montross, M.D., University of Kentucky, Department of Biosystems and Agricultural Engineering, 128 CE Barnhart Building, Lexington, KY 40546-0276, United States; Radtke, C.W., Idaho National Laboratory, Biofuels and Renewable Energy Techno…	Due to concerns with biomass collection systems and soil sustainability there are opportunities to investigate the optimal plant fractions to collect for conversion. An ideal feedstock would require a low severity pretreatment to release a maximum amount of sugar during enzymatic hydrolysis. Corn stover fractions were separated manually and analyzed for glucan, xylan, acid soluble lignin, acid in…	Cellulase; Digestibility; Harvest; Sugar	Acid pretreatment; Acid soluble lignin; Ash composition; Biorefinery; Cellulase; Collection systems; Corn stover; Digestibility; Dilute sulfuric acid; Ethanol production; Ethanol yield; Harvest; Plant fractions; Pre-Treatment; Pre-treatments; Room temperature; Simultaneous saccharification and fermentation; Standard errors; Acids; Biochemical engineering; Biomass; Ethanol; Feedstocks; Harvesting;…	Article	Final		Scopus	2-s2.0-67650236121
Hassan S.S., Williams G.A., Jaiswal A.K.	57202021424;55469187700;36673109600;	Lignocellulosic Biorefineries in Europe: Current State and Prospects	2019	Trends in Biotechnology	37	3		231	234		42	10.1016/j.tibtech.2018.07.002	https://www.scopus.com/inward/record.uri?eid=2-s2.0-85050205223&doi=10.1016%2fj.tibtech.2018.07.002&partnerID=40&md5=43583b4bc8aad1222dec015bc6b1f0bc	School of Food Science and Environmental Health, College of Sciences and Health, Dublin Institute of Technology, Cathal Brugha Street, Dublin, Ireland; School of Biological Sciences, College of Sciences and Health, Dublin Institute of Technology, Kevin Street, Dublin, Ireland	Hassan, S.S., School of Food Science and Environmental Health, College of Sciences and Health, Dublin Institute of Technology, Cathal Brugha Street, Dublin, Ireland, School of Biological Sciences, College of Sciences and Health, Dublin Institute of Technology, Kevin Street, Dublin, Ireland; Williams, G.A., School of Biological Sciences, College of Sciences and Health, Dublin Institute of Technolo…	Lignocellulosic biorefining processes plant-derived biomass into a range of bio-based products. Currently, more than 40 lignocellulosic biorefineries are operating across Europe. Here, we address the challenges and future opportunities of this nascent industry by elucidating key elements of the biorefining sector, including feedstock sourcing, processing methods, and the bioproducts market. © 201…	bioeconomy; bioenergy; bioproducts; biorefinery; lignocellulose; sustainability	Biomass; Sustainable development; Bio-energy; bioeconomy; Bioproducts; Biorefineries; lignocellulose; Refining; lignocellulose; lignin; lignocellulose; biomass; biorefinery; Europe; industry; market; plant; priority journal; Short Survey; storage; traffic and transport; workflow; biotechnology; biotransformation; Europe; metabolism; procedures; Biotechnology; Biotransformation; Europe; Lignin	Short Survey	Final		Scopus	2-s2.0-85050205223
Giwa A., Adeyemi I., Dindi A., Lopez C.G.-B., Lopresto C.G., Curcio S., Chakraborty S.	56949131700;55810309800;56518191100;57117137000;56385975800;56962750700;57191421666;	Techno-economic assessment of the sustainability of an integrated biorefinery from microalgae and Jatropha: A review and case study	2018	Renewable and Sustainable Energy Reviews	88			239	257		42	10.1016/j.rser.2018.02.032	https://www.scopus.com/inward/record.uri?eid=2-s2.0-85043449675&doi=10.1016%2fj.rser.2018.02.032&partnerID=40&md5=c3559f3931aab2385bfff49dab95feeb	Department of Chemical Engineering, Khalifa University of Science and Technology, Masdar Institute, P.O. Box 54224, Abu Dhabi, United Arab Emirates; Department of DIMES, University of Calabria, Via- P. Bucci, Cubo 42/A, Rende (CS), 87036, Italy	Giwa, A., Department of Chemical Engineering, Khalifa University of Science and Technology, Masdar Institute, P.O. Box 54224, Abu Dhabi, United Arab Emirates; Adeyemi, I., Department of Chemical Engineering, Khalifa University of Science and Technology, Masdar Institute, P.O. Box 54224, Abu Dhabi, United Arab Emirates; Dindi, A., Department of Chemical Engineering, Khalifa University of Science a…	In this paper, a detailed review on the recent advances in the production of biofuels and biochemicals from microalgae and Jatropha is presented. This review includes critical elements of the sustainability of microalgae and Jatropha biorefineries such as technical analysis, socioeconomic considerations, and environmental impact assessments that are reported in recent studies. The integration of …	Biodiesel; Biofuel; Biorefinery; Microalgae, Jatropha; Sustainability	Algae; Animals; Bioconversion; Biodiesel; Bioethanol; Biofuels; Biogas; Environmental impact; Feedstocks; Fertilizers; Microorganisms; Profitability; Refining; Biofuels and biochemicals; Biorefineries; Biorefinery products; Integrated biorefinery; Jatropha; Production of hydrogen; Techno-economic assessment; United Arab Emirates; Sustainable development	Review	Final		Scopus	2-s2.0-85043449675
Mirkouei A., Haapala K.R., Sessions J., Murthy G.S.	56582556200;13005255100;7006468588;57206152242;	A mixed biomass-based energy supply chain for enhancing economic and environmental sustainability benefits: A multi-criteria decision making framework	2017	Applied Energy	206			1088	1101		42	10.1016/j.apenergy.2017.09.001	https://www.scopus.com/inward/record.uri?eid=2-s2.0-85029786041&doi=10.1016%2fj.apenergy.2017.09.001&partnerID=40&md5=d2e0e0369200bb95d7ab7291ac45f7a5	College of Engineering, University of Idaho, Idaho Falls, ID 83402, United States; College of Engineering, Oregon State University, Corvallis, OR 97331, United States; College of Forestry, Oregon State University, Corvallis, OR 97331, United States; College of Agricultural Sciences, Oregon State University, Corvallis, OR 97331, United States	Mirkouei, A., College of Engineering, University of Idaho, Idaho Falls, ID 83402, United States; Haapala, K.R., College of Engineering, Oregon State University, Corvallis, OR 97331, United States; Sessions, J., College of Forestry, Oregon State University, Corvallis, OR 97331, United States; Murthy, G.S., College of Agricultural Sciences, Oregon State University, Corvallis, OR 97331, United States	Bioenergy sources have been introduced as a means to address challenges of conventional energy sources. The uncertainties of supply-side (upstream) externalities (e.g., collection and logistics) represent the key challenges in bioenergy supply chains and lead to reduce cross-cutting sustainability benefits. We propose a mixed biomass-based energy supply chain (consisting of mixed-mode bio-refiner…	Bio-oil; Biomass; Mobile bio-refinery; Supply chain; Sustainability; Uncertainty	Biomass; Cost benefit analysis; Cost effectiveness; Costs; Decision making; Economic analysis; Environmental impact; Genetic algorithms; Global warming; Life cycle; Stochastic models; Supply chains; Support vector machines; Uncertainty analysis; Bio oil; Biorefineries; Environmental impact analysis; Environmental sustainability; Multi-criteria decision making frameworks; Stochastic optimization m…	Article	Final		Scopus	2-s2.0-85029786041
Mohan S.V., Butti S.K., Amulya K., Dahiya S., Modestra J.A.	57201282225;56868529800;55001785100;56514887500;55839363800;	Waste Biorefinery: A New Paradigm for a Sustainable Bioelectro Economy	2016	Trends in Biotechnology	34	11		852	855		42	10.1016/j.tibtech.2016.06.006	https://www.scopus.com/inward/record.uri?eid=2-s2.0-84978821892&doi=10.1016%2fj.tibtech.2016.06.006&partnerID=40&md5=02d02dfa2ae466728676505b772b2aa1	Bioengineering and Environmental Sciences (BEES), CSIR-Indian Institute of Chemical Technology (CSIR-IICT), Hyderabad, 500 007, India	Mohan, S.V., Bioengineering and Environmental Sciences (BEES), CSIR-Indian Institute of Chemical Technology (CSIR-IICT), Hyderabad, 500 007, India; Butti, S.K., Bioengineering and Environmental Sciences (BEES), CSIR-Indian Institute of Chemical Technology (CSIR-IICT), Hyderabad, 500 007, India; Amulya, K., Bioengineering and Environmental Sciences (BEES), CSIR-Indian Institute of Chemical Technol…	A waste biorefinery is a means to valorize waste as a renewable feedstock to recover biobased materials and energy through sustainable biotechnology. This approach holistically integrates remediation and resource recovery. Here we discuss the various technologies employable to construct a waste biorefinery platform and its place in a biobased economy. © 2016 Elsevier Ltd	acidogenesis; biocommodities; bioelectrogenesis; circular bioeconomy; low-carbon technologies; photosynthesis	Bioconversion; Carbon; Photosynthesis; Acidogenesis; Biocommodities; Bioelectrogenesis; Circular bioeconomy; Low-carbon technologies; Refining; biocatalyst; bioenergy; bioprocess; biotechnology; climate change; electrochemical analysis; environmental impact; environmental sustainability; greenhouse effect; greenhouse gas; life cycle assessment; microbial fuel cell; priority journal; process optim…	Short Survey	Final		Scopus	2-s2.0-84978821892
Li J., Liu Y., Cheng J.J., Mos M., Daroch M.	57205567285;55822057700;15046539600;36997360900;16506294700;	Biological potential of microalgae in China for biorefinery-based production of biofuels and high value compounds	2015	New Biotechnology	32	6		588	596		42	10.1016/j.nbt.2015.02.001	https://www.scopus.com/inward/record.uri?eid=2-s2.0-84940959274&doi=10.1016%2fj.nbt.2015.02.001&partnerID=40&md5=344372fc33802c5960d09c95842636fa	School of Environment and Energy, Peking University Shenzhen Graduate School, Shenzhen, 518055, China; Department of Biological and Agricultural Engineering, North Carolina State University, Raleigh, NC 27695, United States; Energene sp. z o.o., ul Wroblewskiego 38A, Lodz, 93-578, Poland	Li, J., School of Environment and Energy, Peking University Shenzhen Graduate School, Shenzhen, 518055, China; Liu, Y., School of Environment and Energy, Peking University Shenzhen Graduate School, Shenzhen, 518055, China; Cheng, J.J., School of Environment and Energy, Peking University Shenzhen Graduate School, Shenzhen, 518055, China, Department of Biological and Agricultural Engineering, North…	Microalgae abundance and diversity in China shows promise for identifying suitable strains for developing algal biorefinery. Numerous strains of microalgae have already been assessed as feedstocks for bioethanol and biodiesel production, but commercial scale algal biofuel production is yet to be demonstrated, most likely due to huge energy costs associated with algae cultivation, harvesting and p…		Algae; Bioconversion; Biodiesel; Biofuels; Ethanol; Microorganisms; Refining; Algal biofuels; Biodiesel production; Biological potential; Biorefineries; Chemicals productions; Integrated biorefinery; Liquid biofuels; Microalgal biofuels; Bioethanol; biodiesel; bioethanol; carbon; carotenoid; chlorophyll; polyunsaturated fatty acid; recombinant protein; biofuel; Arthrospira; Arthrospira platensis;…	Review	Final		Scopus	2-s2.0-84940959274
Zabaniotou A., Kamaterou P.	6701761154;54079929000;	Food waste valorization advocating Circular Bioeconomy - A critical review of potentialities and perspectives of spent coffee grounds biorefinery	2019	Journal of Cleaner Production	211			1553	1566		41	10.1016/j.jclepro.2018.11.230	https://www.scopus.com/inward/record.uri?eid=2-s2.0-85059325476&doi=10.1016%2fj.jclepro.2018.11.230&partnerID=40&md5=231b960da7f9fd9c58cf9b4666f03269	Biomass Group, Department of Chemical Engineering, Aristotle University of Thessaloniki, Greece	Zabaniotou, A., Biomass Group, Department of Chemical Engineering, Aristotle University of Thessaloniki, Greece; Kamaterou, P., Biomass Group, Department of Chemical Engineering, Aristotle University of Thessaloniki, Greece	Waste biorefineries are instrumental for advocating Circular Bioeconomy. Food waste valorization is a goal of sustainable development, gaining high interest in resolving environmental and resources challenges. Coffee use generates massive quantities of spent coffee grounds (SCG), a resource rich in fatty acids, amino acids, polyphenols, minerals, and polysaccharides. This review aims to shed ligh…	Bioeconomy; Cascade biorefinery; Circular economy; Food waste; Spent coffee ground; Sustainability	Bioconversion; Cost effectiveness; Extraction; Fatty acids; Knowledge based systems; Polysaccharides; Refining; Waste management; Bioeconomy; Biorefineries; Circular economy; Food waste; Spent coffee grounds; Sustainable development	Review	Final		Scopus	2-s2.0-85059325476
Magalhães A.I., Jr., de Carvalho J.C., Medina J.D.C., Soccol C.R.	57219773816;9244670900;56818472600;7004252959;	Downstream process development in biotechnological itaconic acid manufacturing	2017	Applied Microbiology and Biotechnology	101	1					41	10.1007/s00253-016-7972-z	https://www.scopus.com/inward/record.uri?eid=2-s2.0-84995450813&doi=10.1007%2fs00253-016-7972-z&partnerID=40&md5=66022285f838387f26bc53dca06371c7	Department of Bioprocess Engineering and Biotechnology, Federal University of Paraná, P.O. Box 19011, Curitiba, Paraná 81531-990, Brazil	Magalhães, A.I., Jr., Department of Bioprocess Engineering and Biotechnology, Federal University of Paraná, P.O. Box 19011, Curitiba, Paraná 81531-990, Brazil; de Carvalho, J.C., Department of Bioprocess Engineering and Biotechnology, Federal University of Paraná, P.O. Box 19011, Curitiba, Paraná 81531-990, Brazil; Medina, J.D.C., Department of Bioprocess Engineering and Biotechnology, Federal Un…	Itaconic acid is a promising chemical that has a wide range of applications and can be obtained in large scale using fermentation processes. One of the most important uses of this biomonomer is the environmentally sustainable production of biopolymers. Separation of itaconic acid from the fermented broth has a considerable impact in the total production cost. Therefore, optimization and high effi…	Adsorption; Crystallization; Downstream; Extraction; Itaconic acid; Membrane separation	Adsorption; Biopolymers; Crystallization; Extraction; Fermentation; Purification; Recovery; Separation; Downstream; Downstream process development; Itaconic acid; Membrane separation; Recovery and purifications; Sustainable production; Technological challenges; Total production cost; Precipitation (chemical); itaconic acid; culture medium; itaconic acid; succinic acid derivative; adsorption; biot…	Review	Final		Scopus	2-s2.0-84995450813
Golberg A., Vitkin E., Linshiz G., Khan S.A., Hillson N.J., Yakhini Z., Yarmush M.L.	26657925100;56588773000;6508097989;56004391400;6508196761;6603587457;7102874023;	Proposed design of distributed macroalgal biorefineries: Thermodynamics, bioconversion technology, and sustainability implications for developing economies	2014	Biofuels, Bioproducts and Biorefining	8	1		67	82		41	10.1002/bbb.1438	https://www.scopus.com/inward/record.uri?eid=2-s2.0-84892484903&doi=10.1002%2fbbb.1438&partnerID=40&md5=a25690b17f18064b0c14fe745b33ef49	Massachusetts General Hospital, Harvard Medical School, Boston, MA, United States; Technion, Haifa, Israel; Joint BioEnergy Institute, Emeryville, CA, United States; Lawrence Berkeley National Labs, Berkeley, CA, United States; McGill University, Montreal, QC, Canada; Joint BioEnergy Institute, Emeryville, CA, United States; Lawrence Berkeley National Labs, Berkeley, CA, United States; DOE Joint …	Golberg, A., Massachusetts General Hospital, Harvard Medical School, Boston, MA, United States; Vitkin, E., Technion, Haifa, Israel; Linshiz, G., Joint BioEnergy Institute, Emeryville, CA, United States, Lawrence Berkeley National Labs, Berkeley, CA, United States; Khan, S.A., McGill University, Montreal, QC, Canada; Hillson, N.J., Joint BioEnergy Institute, Emeryville, CA, United States, Lawrenc…	Biomass to fuel programs are under research and development worldwide. The largest biomass programs are underway in industrialized countries. In the coming decades, however, developing countries will be responsible for the major increase in transportation fuel demand. Although the lack of existing large-scale infrastructure and primary resources preclude oil refining in developing countries, this…	Biofuel policy; Biofuel sustainability; Biorefinery design; Biorefinery optimization; Fermentation modeling; Metabolic modeling; Thermodynamic modeling	Biofuel policies; Biorefineries; Design and optimization; Industrialized countries; Large scale infrastructures; Metabolic modeling; Research and development; Thermodynamic model; Bioethanol; Design; Developing countries; Escherichia coli; Metabolism; Optimization; Refining; Rural areas; Sustainable development; Thermodynamics; Yeast; Bioconversion	Article	Final		Scopus	2-s2.0-84892484903
González-García S., Hospido A., Agnemo R., Svensson P., Selling E., Moreira M.T., Feijoo G.	16303623400;7801320943;6602785054;48762018100;44061917900;26424779900;7003967670;	Environmental Life Cycle Assessment of a Swedish Dissolving Pulp Mill Integrated Biorefinery	2011	Journal of Industrial Ecology	15	4		568	583		41	10.1111/j.1530-9290.2011.00354.x	https://www.scopus.com/inward/record.uri?eid=2-s2.0-79961031862&doi=10.1111%2fj.1530-9290.2011.00354.x&partnerID=40&md5=5199ac80743d219b49be7cdebd39d371	University of Santiago, Compostela's School of Engineering in Santiago de Compostela, Galicia, Spain; Domsjö Fabriker AB in Örnsköldsvik, Sweden; University of Santiago de Compostela, Galicia, Spain	González-García, S., University of Santiago, Compostela's School of Engineering in Santiago de Compostela, Galicia, Spain; Hospido, A., University of Santiago, Compostela's School of Engineering in Santiago de Compostela, Galicia, Spain; Agnemo, R., Domsjö Fabriker AB in Örnsköldsvik, Sweden; Svensson, P., Domsjö Fabriker AB in Örnsköldsvik, Sweden; Selling, E., Domsjö Fabriker AB in Örnsköldsvik…	The pulp industry plays an important role in the structure of the European economy and society. The production of pulp has been traditionally considered an important source of pollution due to the use of large amounts of chemicals, fuels, and water and its intensive energy consumption. Currently, this situation is changing due to the potential use of biomass to produce value-added products, which…	Cradle-to-gate; Dissolving cellulose; Industrial ecology; Pine; Spruce; Total chlorine-free (TCF)	Cradle-to-gate; Dissolving cellulose; Industrial ecology; Pine; Spruce; Total chlorine-free (TCF); Associated gas; Bioconversion; Biogas; Boilers; Cellulose; Chlorine; Dissolution; Economics; Energy utilization; Ethanol; Life cycle; Methanol; Paper and pulp mills; Refining; Sustainable development; Wastewater; Wastewater treatment; Water treatment plants; Environmental impact; biogas; biomass; bl…	Article	Final		Scopus	2-s2.0-79961031862
Teigiserova D.A., Hamelin L., Thomsen M.	57209399344;55367020600;55499680500;	Towards transparent valorization of food surplus, waste and loss: Clarifying definitions, food waste hierarchy, and role in the circular economy	2020	Science of the Total Environment	706		136033				40	10.1016/j.scitotenv.2019.136033	https://www.scopus.com/inward/record.uri?eid=2-s2.0-85076339761&doi=10.1016%2fj.scitotenv.2019.136033&partnerID=40&md5=d15436f2ea0b9561c784caef0c7bafc1	Research Group on EcoIndustrial System Analysis, Department of Environmental Science, Aarhus University, Frederiksborgvej 399, Postboks 358, Roskilde, DK-4000, Denmark; Aarhus University Centre for Circular Bioeconomy, Denmark; Toulouse Biotechnology Institute (TBI), INSA, INRA UMR792 and CNRS UMR5504, Federal University of Toulouse, 135 Avenue de Rangueil, Toulouse, F-31077, France	Teigiserova, D.A., Research Group on EcoIndustrial System Analysis, Department of Environmental Science, Aarhus University, Frederiksborgvej 399, Postboks 358, Roskilde, DK-4000, Denmark, Aarhus University Centre for Circular Bioeconomy, Denmark; Hamelin, L., Toulouse Biotechnology Institute (TBI), INSA, INRA UMR792 and CNRS UMR5504, Federal University of Toulouse, 135 Avenue de Rangueil, Toulous…	In this study, the key gaps of food waste prevention have been addressed in the context of the emerging circular economy. First, current terminology related to food waste was reviewed and clarified, in particular, the terms food surplus, waste and losses. This work highlights why the clarity of these definitions is crucial for the sustainability of future food waste management systems, especially…	Biorefinery; Circular bioeconomy; Food waste; Minimization of residues; Policy; Strong sustainability	Food supply; Public policy; Recycling; Refining; Supply chains; Sustainable development; Biorefineries; Circular bioeconomy; Circular economy; Energy recovery; Food waste; Industrial residues; Material recycling; Strong sustainability; Waste management; biotechnology; environmental economics; food waste; recycling; regional policy; sustainability; waste management; article; avoidance behavior; ec…	Article	Final		Scopus	2-s2.0-85076339761
Fuess L.T., Garcia M.L., Zaiat M.	37261164700;16041870700;7004252408;	Seasonal characterization of sugarcane vinasse: Assessing environmental impacts from fertirrigation and the bioenergy recovery potential through biodigestion	2018	Science of the Total Environment	634			29	40		40	10.1016/j.scitotenv.2018.03.326	https://www.scopus.com/inward/record.uri?eid=2-s2.0-85044975543&doi=10.1016%2fj.scitotenv.2018.03.326&partnerID=40&md5=eef426a3c8c37200df4e9cf4aba5bd07	Biological Processes Laboratory (LPB), São Carlos School of Engineering (EESC), University of São Paulo (USP), Av. João Dagnone, 1100, Santa Angelina, São Carlos, São Paulo 13563-120, Brazil; São Paulo State University (UNESP), Institute of Geosciences and Exact Sciences (IGCE), Campus of Rio Claro. Av. 24-A, 1515, Bela Vista, Rio Claro, São Paulo 13506-900, Brazil	Fuess, L.T., Biological Processes Laboratory (LPB), São Carlos School of Engineering (EESC), University of São Paulo (USP), Av. João Dagnone, 1100, Santa Angelina, São Carlos, São Paulo 13563-120, Brazil; Garcia, M.L., São Paulo State University (UNESP), Institute of Geosciences and Exact Sciences (IGCE), Campus of Rio Claro. Av. 24-A, 1515, Bela Vista, Rio Claro, São Paulo 13506-900, Brazil; Zai…	Sugarcane vinasse has been widely used as a soil fertilizer in the Brazilian sucro-alcohol industry for recycling potassium and water. However, the potential negative effects from long-term soil fertirrigation represent a major drawback regarding this practice, whereas the application of biodigestion represents an efficient method for reducing the polluting organic load and recovering bioenergy f…	Anaerobic digestion; Bioenergy recovery; Environmental impacts; Fertirrigation; Sugarcane biorefinery; Vinasse management	Anaerobic digestion; Bioconversion; Biogas; Chemical industry; Organic chemicals; Refining; Sodium compounds; Soils; Sulfur compounds; Sustainable development; Water recycling; Bio-energy; Biorefineries; Compositional characterization; Fertirrigation; Land applications; Potential negative effects; Process sustainability; Vinasses; Environmental impact; biogas; organic matter; sulfide; bioenergy; …	Article	Final		Scopus	2-s2.0-85044975543
Vardanega R., Prado J.M., Meireles M.A.A.	25932322600;35783435300;7004751343;	Adding value to agri-food residues by means of supercritical technology	2015	Journal of Supercritical Fluids	96			217	227		40	10.1016/j.supflu.2014.09.029	https://www.scopus.com/inward/record.uri?eid=2-s2.0-84918796673&doi=10.1016%2fj.supflu.2014.09.029&partnerID=40&md5=53f48976c27a88a19beb3b39e9094ff3	LASEFI/DEA/FEA, School of Food Engineering, University of Campinas, R. Monteiro Lobato, 80, Campinas, São Paulo, 13083-862, Brazil; CCN (Centro de Ciências da Natureza), Campus Lagoa Do Sino - UFSCar, Federal University of São Carlos, Rod. Lauri Simões de Barros (SP-189), km 12, Buri, SP, 18290-000, Brazil	Vardanega, R., LASEFI/DEA/FEA, School of Food Engineering, University of Campinas, R. Monteiro Lobato, 80, Campinas, São Paulo, 13083-862, Brazil; Prado, J.M., CCN (Centro de Ciências da Natureza), Campus Lagoa Do Sino - UFSCar, Federal University of São Carlos, Rod. Lauri Simões de Barros (SP-189), km 12, Buri, SP, 18290-000, Brazil; Meireles, M.A.A., LASEFI/DEA/FEA, School of Food Engineering, …	The demand for resources to supply the world's energy needs has been increasing day by day; agricultural processing wastes and residues generated by the industrial sector could be transformed into energy, mitigating environmental impact. Rising concern about environmental issues has been increasing, which, in turn, presses governments and companies to develop policies and solutions to solve these…	Agri-food residues; Biorefinery; Extraction; Hydrolysis; Supercritical technology	Extraction; Hydrolysis; Sustainable development; Added value products; Biorefineries; Economic viability; Environmental issues; Food residues; Industrial symbiosis; Lignocellulosic biomass; Supercritical technology; Environmental impact	Article	Final		Scopus	2-s2.0-84918796673
Van den Bosch S., Koelewijn S.-F., Renders T., Van den Bossche G., Vangeel T., Schutyser W., Sels B.F.	6603752129;56084641100;56676259700;57191405441;57160205800;55329672500;6603540994;	Catalytic Strategies Towards Lignin-Derived Chemicals	2018	Topics in Current Chemistry	376	5	36				39	10.1007/s41061-018-0214-3	https://www.scopus.com/inward/record.uri?eid=2-s2.0-85052385209&doi=10.1007%2fs41061-018-0214-3&partnerID=40&md5=f994a9fcfde3cefbe1f9361f91949f2b	Center for Surface Chemistry and Catalysis, KU Leuven, Celestijnenlaan 200F, Heverlee, 3001, Belgium	Van den Bosch, S., Center for Surface Chemistry and Catalysis, KU Leuven, Celestijnenlaan 200F, Heverlee, 3001, Belgium; Koelewijn, S.-F., Center for Surface Chemistry and Catalysis, KU Leuven, Celestijnenlaan 200F, Heverlee, 3001, Belgium; Renders, T., Center for Surface Chemistry and Catalysis, KU Leuven, Celestijnenlaan 200F, Heverlee, 3001, Belgium; Van den Bossche, G., Center for Surface Che…	Lignin valorization represents a crucial, yet underexploited component in current lignocellulosic biorefineries. An alluring opportunity is the selective depolymerization of lignin towards chemicals. Although challenged by lignin’s recalcitrant nature, several successful (catalytic) strategies have emerged. This review provides an overview of different approaches to cope with detrimental lignin s…	Biobased chemicals; Biorefinery; Catalysis; Lignin; Lignocellulose	lignin; catalysis; chemical structure; chemistry; Catalysis; Lignin; Molecular Structure	Review	Final		Scopus	2-s2.0-85052385209
Posada J.A., Brentner L.B., Ramirez A., Patel M.K.	35771590000;15922233200;57194845557;57196079207;	Conceptual design of sustainable integrated microalgae biorefineries: Parametric analysis of energy use, greenhouse gas emissions and techno-economics	2016	Algal Research	17			113	131		39	10.1016/j.algal.2016.04.022	https://www.scopus.com/inward/record.uri?eid=2-s2.0-84973165818&doi=10.1016%2fj.algal.2016.04.022&partnerID=40&md5=1b91c2f1d82726a3f56ea48d28db63cb	Energy and Resources, Copernicus Institute of Sustainable Development, Utrecht University, Heidelberglaan 2, Utrecht, NL-3584 CS, Netherlands; Section Biotechnology and Society, Department of Biotechnology, Faculty of Applied Sciences, Delft University of Technology, Julianalaan 67, Delft, 2628 BC, Netherlands; Bioprocess Engineering, Wageningen University, P.O. Box 8129, Wageningen, 6700 EV, Net…	Posada, J.A., Energy and Resources, Copernicus Institute of Sustainable Development, Utrecht University, Heidelberglaan 2, Utrecht, NL-3584 CS, Netherlands, Section Biotechnology and Society, Department of Biotechnology, Faculty of Applied Sciences, Delft University of Technology, Julianalaan 67, Delft, 2628 BC, Netherlands; Brentner, L.B., Bioprocess Engineering, Wageningen University, P.O. Box …	This study covers four main aspects of the conceptual design of sustainable integrated microalgae-based biorefineries using flue gas from CO2-intensive industries (i.e. 100% CO2): i) screening of technologies (4 options for cultivation, 3 for culture dewatering, 3 for cell disruption, 4 for lipids extraction &amp; purification, and 4 for fractions upgrading); ii) analysis of processing variables …	Integrated biorefinery; Microalgae biorefinery; Microalgae processing; Microalgae products; Parametric analysis; Sustainable biorefinery		Article	Final		Scopus	2-s2.0-84973165818
Tan R.R., Andiappan V., Wan Y.K., Ng R.T.L., Ng D.K.S.	56962727300;56271639400;56155970700;55326157900;57212406749;	An optimization-based cooperative game approach for systematic allocation of costs and benefits in interplant process integration	2016	Chemical Engineering Research and Design	106			43	58		39	10.1016/j.cherd.2015.11.009	https://www.scopus.com/inward/record.uri?eid=2-s2.0-84956861289&doi=10.1016%2fj.cherd.2015.11.009&partnerID=40&md5=c2161bd71103183bacab38f610661a9f	Chemical Engineering Department, Center for Engineering and Sustainable Development Research, De La Salle University, 2401 Taft Avenue, Manila, 0922, Philippines; Dept. of Chemical and Environmental Engineering, Centre of Sustainable Palm Oil Research (CESPOR), The University of Nottingham, Malaysia Campus, Broga Road, Semenyih, Selangor, 43500, Malaysia; Crops for the Future Research Centre, The…	Tan, R.R., Chemical Engineering Department, Center for Engineering and Sustainable Development Research, De La Salle University, 2401 Taft Avenue, Manila, 0922, Philippines; Andiappan, V., Dept. of Chemical and Environmental Engineering, Centre of Sustainable Palm Oil Research (CESPOR), The University of Nottingham, Malaysia Campus, Broga Road, Semenyih, Selangor, 43500, Malaysia; Wan, Y.K., Dept…	The use of process integration (PI) tools in industrial ecology (IE) applications, particularly industrial symbiosis (IS), can lead to greater sustainability gains than is possible for single plants or companies. Such integration is facilitated by the advent of eco-industrial parks (EIPs) which use geographic clustering to promote sustainable exchange of materials and energy streams among differe…	Cooperative game; Eco-industrial park; Industrial ecology; Interplant process integration; Symbiosis; Total sites	Ecology; Industrial plants; Linear programming; Profitability; Cooperative game; Eco-industrial park; Industrial ecology; Process integration; Symbiosis; Total sites; Game theory	Article	Final		Scopus	2-s2.0-84956861289
Raman S., Mohr A., Helliwell R., Ribeiro B., Shortall O., Smith R., Millar K.	12042606600;8676913200;56650806800;55605455500;52364769300;57157570200;7005556919;	Integrating social and value dimensions into sustainability assessment of lignocellulosic biofuels	2014	Biomass and Bioenergy	82			49	62		39	10.1016/j.biombioe.2015.04.022	https://www.scopus.com/inward/record.uri?eid=2-s2.0-84954196779&doi=10.1016%2fj.biombioe.2015.04.022&partnerID=40&md5=775fed7c53e845e183177e141f372100	Institute for Science and Society (ISS), School of Sociology and Social Policy, University of Nottingham, Nottingham, NG7 2RD, United Kingdom; Centre for Applied Bioethics (CAB), School of Biosciences, School of Veterinary Medicine and Science, University of Nottingham, United Kingdom; Consortium for Science, Policy and Outcomes (CSPO), Center for Nanotechnology in Society (CNS-ASU), Arizona Stat…	Raman, S., Institute for Science and Society (ISS), School of Sociology and Social Policy, University of Nottingham, Nottingham, NG7 2RD, United Kingdom, Consortium for Science, Policy and Outcomes (CSPO), Center for Nanotechnology in Society (CNS-ASU), Arizona State University, United States; Mohr, A., Institute for Science and Society (ISS), School of Sociology and Social Policy, University of …	The paper clarifies the social and value dimensions for integrated sustainability assessments of lignocellulosic biofuels. We develop a responsible innovation approach, looking at technology impacts and implementation challenges, assumptions and value conflicts influencing how impacts are identified and assessed, and different visions for future development. We identify three distinct value-based…	Agricultural systems; Integrated sustainability assessment; Lignocellulosic biofuels; Responsible innovation; Social and value dimensions of technology	Agriculture; Biomass; Climate change; Crops; Economics; Energy security; Feedstocks; Fuels; Greenhouse gases; Supply chains; Sustainable development; Agricultural system; Biofuel production; Economic perspective; Innovation approach; Lignocellulosic material; Livestock grazing; Sustainability assessment; Value dimensions; Biofuels	Article	Final		Scopus	2-s2.0-84954196779
Kumar G., Dharmaraja J., Arvindnarayan S., Shoban S., Bakonyi P., Saratale G.D., Nemestóthy N., Bélafi-Bakó K., Yoon J.J., Kim S.H.	7202418804;17345161100;57131064800;57208247931;36871443100;24172719100;6506371540;55880404200;7403587302;57223417806;	A comprehensive review on thermochemical, biological, biochemical and hybrid conversion methods of bio-derived lignocellulosic molecules into renewable fuels	2019	Fuel	251			352	367		38	10.1016/j.fuel.2019.04.049	https://www.scopus.com/inward/record.uri?eid=2-s2.0-85064211562&doi=10.1016%2fj.fuel.2019.04.049&partnerID=40&md5=16007bbe7e5a3bb9d94aff21960b66e3	Green Processing, Bioremediation, and Alternative Energies Research Group, Faculty of Environment and Labour Safety, Ton Duc Thang University, Ho Chi Minh City, Viet Nam; Division of Chemistry, Faculty of Science and Humanities, Sree Sowdambika College of Engineering, Chettikurichi, Aruppukottai, Tamil Nadu, India; Department of Mechanical Engineering, R.M.K. Engineering College, R.S.M. Nagar, Ka…	Kumar, G., Green Processing, Bioremediation, and Alternative Energies Research Group, Faculty of Environment and Labour Safety, Ton Duc Thang University, Ho Chi Minh City, Viet Nam; Dharmaraja, J., Division of Chemistry, Faculty of Science and Humanities, Sree Sowdambika College of Engineering, Chettikurichi, Aruppukottai, Tamil Nadu, India; Arvindnarayan, S., Department of Mechanical Engineering…	In this review, the conversion (thermochemical, biological and hybrid) of chemical energy chiefly enclosed in biomass structures i.e. as 30–50% cellulose, 15–35% hemicellulose and 10–20% lignin into various forms of fuels/energy products is comparatively analyzed. Cellulose and hemicelluloses formulate almost ∼70% of the biomass and are definitely linked to the lignin structural units all the way…	Biofuel; Biorefineries; Cellulose; Hybrid-conversion; Lignocelluloses; Sustainability	Biofuels; Biomass; Cellulose; Chemical analysis; Lignin; Refining; Sustainable development; Biorefineries; Cellulose and hemicellulose; Conversion methods; Conversion technology; Lignocelluloses; Lignocellulosic biomass; Lignocellulosic material; Sustainability criteria; Cellulosic ethanol; Biomass; Cellulose; Chemical Analysis; Conversion; Fuels; Produce; Refining	Article	Final		Scopus	2-s2.0-85064211562
Beller M., Centi G., Sun L.	7101777373;35413314000;55701772900;	Chemistry Future: Priorities and Opportunities from the Sustainability Perspective	2017	ChemSusChem	10	1		6	13		38	10.1002/cssc.201601739	https://www.scopus.com/inward/record.uri?eid=2-s2.0-85007236730&doi=10.1002%2fcssc.201601739&partnerID=40&md5=549cbdef97b5c216b9fbf6eed6ab22c9	Leibniz-Institut für Katalyse e. V., Albert-Einstein-Straße 29a, Rostock, 18059, Germany; Dept. MIFT (Industrial Chemistry), Univ. Messina, V.le F. Stagno D'Alcontres 31, Messina, 98166, Italy; Department of Chemistry, KTH Royal Institute of Technology, Teknikringen 30, Stockholm, 100 44, Sweden; State Key Laboratory of Fine Chemicals, Institute of Artificial Photosynthesis, Dalian University of …	Beller, M., Leibniz-Institut für Katalyse e. V., Albert-Einstein-Straße 29a, Rostock, 18059, Germany; Centi, G., Dept. MIFT (Industrial Chemistry), Univ. Messina, V.le F. Stagno D'Alcontres 31, Messina, 98166, Italy; Sun, L., Department of Chemistry, KTH Royal Institute of Technology, Teknikringen 30, Stockholm, 100 44, Sweden, State Key Laboratory of Fine Chemicals, Institute of Artificial Photo…	To celebrate the 10 year anniversary of ChemSusChem, we as the chairmen of the editorial board are writing this Essay to summarize important scientific contributions to our journal during the past decade in terms of sustainable science and technology. Bibliometric analysis of published papers show that biorefinery, solar energy conversion, energy-storage materials, and carbon dioxide utilizations…	catalysis; chemistry future; energy; solar-driven chemistry; sustainable chemistry	Carbon dioxide; Catalysis; Energy conversion; Solar energy; Bibliometric analysis; Carbon dioxide utilization; Editorial board; energy; Energy and environment; Science and Technology; Scientific contributions; Sustainable chemistry; Sustainable development; catalysis; chemistry; environmental protection; procedures; solar energy; Catalysis; Chemistry; Conservation of Natural Resources; Solar Ener…	Article	Final		Scopus	2-s2.0-85007236730
Taelman S.E., De Meester S., Van Dijk W., Da Silva V., Dewulf J.	55941553700;50461212600;56808322900;56681789900;7006029915;	Environmental sustainability analysis of a protein-rich livestock feed ingredient in the Netherlands: Microalgae production versus soybean import	2015	Resources, Conservation and Recycling	101			61	72		38	10.1016/j.resconrec.2015.05.013	https://www.scopus.com/inward/record.uri?eid=2-s2.0-84930936847&doi=10.1016%2fj.resconrec.2015.05.013&partnerID=40&md5=5fdc374623c278c9a3eb868858f22445	Department of Sustainable Organic Chemistry and Technology, Ghent University, Coupure Links 653, Ghent, B-9000, Belgium; Application Center for Renewable Resources, Wageningen University and Research Centre, P.O. Box 8200 AKLelystad, Netherlands; Departamento de Engenharia Sanitária e Ambiental, Universidade Federal de Santa Catarina, Caixa Postal 476, Florianópolis, CEP 88040-970, Brazil	Taelman, S.E., Department of Sustainable Organic Chemistry and Technology, Ghent University, Coupure Links 653, Ghent, B-9000, Belgium; De Meester, S., Department of Sustainable Organic Chemistry and Technology, Ghent University, Coupure Links 653, Ghent, B-9000, Belgium; Van Dijk, W., Application Center for Renewable Resources, Wageningen University and Research Centre, P.O. Box 8200 AKLelystad,…	Sustainability in terms of the natural resource demands of protein-rich algal meal for livestock feed applications was examined. In The Netherlands, an integrated microalgal biorefinery delivered the following products: digestate, electricity, heat available for a nearby bio-ethanol facility and algae oil and meal. Pilot scale (500 m2) data were used to conduct an exergy analysis (EA), which reve…	Algae; Biorefinery; Life cycle analysis (LCA); Protein-rich feed ingredient; Soybeans	Agriculture; Algae; Bioconversion; Biomass; Energy utilization; Life cycle; Proteins; Refining; Sensitivity analysis; Sustainable development; Biorefineries; Electricity production; Electricity-consumption; Environmental sustainability; Feed ingredients; Life cycle analysis; Life Cycle Assessment (LCA); Soybeans; Electric power generation; alternative energy; electricity generation; exergy; life …	Article	Final		Scopus	2-s2.0-84930936847
Chandel A.K., Gonçalves B.C.M., Strap J.L., Da Silva S.S.	15841388300;57211618482;6602911462;57153481600;	Biodelignification of lignocellulose substrates: An intrinsic and sustainable pretreatment strategy for clean energy production	2015	Critical Reviews in Biotechnology	35	3		281	293		38	10.3109/07388551.2013.841638	https://www.scopus.com/inward/record.uri?eid=2-s2.0-84954201004&doi=10.3109%2f07388551.2013.841638&partnerID=40&md5=ebad6c5364788a2e7f22a653c92c8287	Department of Biotechnology, Engineering School of Lorena, University of Saõ Paulo, Estrada Municipal do Campinho- Caixa Postal 116 12.602.810, Lorena, Sao Paulo, Brazil; Institute of Technology, University of Ontario, Oshawa, ON, Canada	Chandel, A.K., Department of Biotechnology, Engineering School of Lorena, University of Saõ Paulo, Estrada Municipal do Campinho- Caixa Postal 116 12.602.810, Lorena, Sao Paulo, Brazil; Gonçalves, B.C.M., Department of Biotechnology, Engineering School of Lorena, University of Saõ Paulo, Estrada Municipal do Campinho- Caixa Postal 116 12.602.810, Lorena, Sao Paulo, Brazil; Strap, J.L., Institute …	Lignocellulosic biomass (LB) is a promising sugar feedstock for biofuels and other high-value chemical commodities. The recalcitrance of LB, however, impedes carbohydrate accessibility and its conversion into commercially significant products. Two important factors for the overall economization of biofuel production is LB pretreatment to liberate fermentable sugars followed by conversion into eth…	Bioethanol; Biomass hydrolysis; Integrated bioprocessing; Lignocellulosic biomass; Microbial delignification; Sustainability	Bioethanol; Biofuels; Biomass; Delignification; Ethanol; Hydrolysis; Lignin; Metabolic engineering; Saccharification; Sugars; Sustainable development; Biomass hydrolysis; Bioprocessing; Cellulase production; Ceriporiopsis subvermispora; Lignocellulosic biomass; Lignocellulosic substrates; Phanerochaete chrysosporium; Process intensification; Substrates; biofuel; lignin; lignocellulose; biomass; b…	Review	Final		Scopus	2-s2.0-84954201004
Kumar M., Verma S., Gazara R.K., Kumar M., Pandey A., Verma P.K., Thakur I.S.	57220045398;56302918100;56032723000;55228790600;7201771319;7101776680;6603753283;	Genomic and proteomic analysis of lignin degrading and polyhydroxyalkanoate accumulating β-proteobacterium Pandoraea sp. ISTKB	2018	Biotechnology for Biofuels	11	1	154				37	10.1186/s13068-018-1148-2	https://www.scopus.com/inward/record.uri?eid=2-s2.0-85048247260&doi=10.1186%2fs13068-018-1148-2&partnerID=40&md5=9fbd2d78894e2cff2c0b2cf3d0671d7e	School of Environmental Sciences, Jawaharlal Nehru University, New Delhi, 110067, India; National Institute of Plant Genome Research, Aruna Asaf Ali Marg, New Delhi, 110067, India; CSIR-Indian Institute of Toxicology Research, 31 MG Marg, Lucknow, 226 001, India	Kumar, M., School of Environmental Sciences, Jawaharlal Nehru University, New Delhi, 110067, India; Verma, S., National Institute of Plant Genome Research, Aruna Asaf Ali Marg, New Delhi, 110067, India; Gazara, R.K., National Institute of Plant Genome Research, Aruna Asaf Ali Marg, New Delhi, 110067, India; Kumar, M., School of Environmental Sciences, Jawaharlal Nehru University, New Delhi, 11006…	Background: Lignin is a major component of plant biomass and is recalcitrant to degradation due to its complex and heterogeneous aromatic structure. The biomass-based research mainly focuses on polysaccharides component of biomass and lignin is discarded as waste with very limited usage. The sustainability and success of plant polysaccharide-based biorefinery can be possible if lignin is utilized…	Gene cluster; Genomics; Label-free quantification; Lignin; Polyhydroxyalkanoate; Vanillic acid	Aromatic compounds; Aromatic polymers; Aromatization; Biomass; Detoxification; Enzymes; Genes; Machinery; Molecular biology; Plants (botany); Gene clusters; Genomics; Label free; Poly-hydroxyalkanoate; Vanillic acids; Lignin; bacterium; degradation; enzyme; gene; genomics; lignin; polymer; proteomics; Aromatic Compounds; Biomass; Enzymes; Genes; Lignins; Machinery; Bacteria (microorganisms); Pand…	Article	Final		Scopus	2-s2.0-85048247260
Tamayo Tenorio A., Kyriakopoulou K.E., Suarez-Garcia E., van den Berg C., van der Goot A.J.	35486014400;57215854097;57192432263;24342089800;57212149190;	Understanding differences in protein fractionation from conventional crops, and herbaceous and aquatic biomass - Consequences for industrial use	2018	Trends in Food Science and Technology	71			235	245		37	10.1016/j.tifs.2017.11.010	https://www.scopus.com/inward/record.uri?eid=2-s2.0-85036671451&doi=10.1016%2fj.tifs.2017.11.010&partnerID=40&md5=578b10fb6b947e6a2015f6b26ddfe83a	Food Process Engineering Group, Wageningen University, P.O. Box 17, Wageningen, AA 6700, Netherlands; Bioprocess Engineering Group, Wageningen University, P.O. Box 17, Wageningen, AA 6700, Netherlands	Tamayo Tenorio, A., Food Process Engineering Group, Wageningen University, P.O. Box 17, Wageningen, AA 6700, Netherlands; Kyriakopoulou, K.E., Food Process Engineering Group, Wageningen University, P.O. Box 17, Wageningen, AA 6700, Netherlands; Suarez-Garcia, E., Bioprocess Engineering Group, Wageningen University, P.O. Box 17, Wageningen, AA 6700, Netherlands; van den Berg, C., Bioprocess Engine…	Background Alternative protein sources are constantly explored to secure the future food and protein demand. Among these sources, biomasses originating from algae, seaweed or leaves receive lots of attention. However, when the yields and purities of protein extracted from these sources are compared to the corresponding data for protein crops such as soy, lupine and pulses, much lower yields are r…	Biorefinery; Functional fractions; Green leaves; Microalgae; Seaweed; Sustainability	Algae; Biomass; Crops; Extraction; Food products; Seaweed; Sustainable development; Biorefineries; Functional fractions; Functional properties; Green leaves; Implications for futures; Intricate structures; Micro-algae; Protein fractionation; Proteins	Review	Final		Scopus	2-s2.0-85036671451
Souza S.P., Gopal A.R., Seabra J.E.A.	55260008800;23995091300;23390441500;	Life cycle assessment of biofuels from an integrated Brazilian algae-sugarcane biorefinery	2015	Energy	81			373	381		37	10.1016/j.energy.2014.12.050	https://www.scopus.com/inward/record.uri?eid=2-s2.0-84924866948&doi=10.1016%2fj.energy.2014.12.050&partnerID=40&md5=8cabbe1a158003488d19f70becdf5f8e	Faculdade de Engenharia Mecânica, Unicamp, Cidade Universitária Zeferino Vaz, Rua Mendeleyev 200, Campinas, SP, 13083-860, Brazil; Environmental Energy Technologies Division, Lawrence Berkeley National Laboratory, Berkeley, United States; Brazilian Bioethanol Science and Technology Laboratory (CTBE), CNPEM/ABTLuS, Campinas, Brazil	Souza, S.P., Faculdade de Engenharia Mecânica, Unicamp, Cidade Universitária Zeferino Vaz, Rua Mendeleyev 200, Campinas, SP, 13083-860, Brazil, Environmental Energy Technologies Division, Lawrence Berkeley National Laboratory, Berkeley, United States, Brazilian Bioethanol Science and Technology Laboratory (CTBE), CNPEM/ABTLuS, Campinas, Brazil; Gopal, A.R., Environmental Energy Technologies Divis…	Sugarcane ethanol biorefineries in Brazil produce carbon dioxide, electricity and heat as byproducts. These are essential inputs for algae biodiesel production. In this paper, we assessed ethanol's life cycle greenhouse gas emissions and fossil energy use produced in an integrated sugarcane and algae biorefinery where biodiesel replaces petroleum diesel for all agricultural operations. Carbon dio…	Biodiesel; Ethanol; LCA (life cycle assessment); Sustainability; Uncertainty analysis	Algae; Biodiesel; Byproducts; Carbon; Carbon dioxide; Cultivation; Ethanol; Gas emissions; Greenhouse gases; Life cycle; Refining; Sustainable development; Agricultural operations; Biodiesel production; Integrated systems; Life Cycle Assessment (LCA); Life-cycle greenhouse gas emissions; Mixotrophic growths; Monte carlo analysis; Sugar-cane bagasse; Uncertainty analysis; alga; biofuel; carbon dio…	Article	Final		Scopus	2-s2.0-84924866948
Sharifzadeh M., Wang L., Shah N.	8369664900;57070568200;56846290400;	Integrated biorefineries: CO2 utilization for maximum biomass conversion	2015	Renewable and Sustainable Energy Reviews	47		4154	151	161		37	10.1016/j.rser.2015.03.001	https://www.scopus.com/inward/record.uri?eid=2-s2.0-84925446436&doi=10.1016%2fj.rser.2015.03.001&partnerID=40&md5=6964b1df8f1971316752227a4a3f93ec	Centre for Process Systems Engineering (CPSE), Department of Chemical Engineering, Imperial College London, London, SW7 2AZ, United Kingdom; Centre for Environmental Policy, Imperial College London, London, United Kingdom	Sharifzadeh, M., Centre for Process Systems Engineering (CPSE), Department of Chemical Engineering, Imperial College London, London, SW7 2AZ, United Kingdom; Wang, L., Centre for Environmental Policy, Imperial College London, London, United Kingdom; Shah, N., Centre for Process Systems Engineering (CPSE), Department of Chemical Engineering, Imperial College London, London, SW7 2AZ, United Kingdom	Abstract Biomass-derived fuels can contribute to energy sustainability through diversifying energy supply and mitigating carbon emissions. However, the biomass chemistry poses an important challenge, i.e., the effective hydrogen to carbon ratio is significantly lower for biomass compared to petroleum, and biomass conversion technologies produce a large amount of carbon dioxide by-product. Therefo…	Biomass pyrolysis; CO2 utilization; Energy sustainability; Integrated biorefineries; Life cycle analysis; Microalgae cultivation; Technoeconomic assessment	Algae; Bioconversion; Biodiesel; Carbon dioxide; Economic analysis; Environmental impact; Environmental management; Gasoline; Life cycle; Microorganisms; Petroleum analysis; Petroleum chemistry; Pyrolysis; Refining; Sustainable development; Biomass pyrolysis; Biorefineries; Energy sustainability; Life cycle analysis; Microalgae cultivation; Techno-economic assessment; Biomass	Review	Final		Scopus	2-s2.0-84925446436
Belaud J.-P., Prioux N., Vialle C., Sablayrolles C.	55962927100;57209261101;35222800700;8602947100;	Big data for agri-food 4.0: Application to sustainability management for by-products supply chain	2019	Computers in Industry	111			41	50		36	10.1016/j.compind.2019.06.006	https://www.scopus.com/inward/record.uri?eid=2-s2.0-85068831231&doi=10.1016%2fj.compind.2019.06.006&partnerID=40&md5=f1e0a9dd9d220bddbcc3c0e00f3830d3	Laboratoire de Génie Chimique, Université de Toulouse, CNRS, Toulouse, France; Laboratoire de Chimie Agro-industrielle, Université de Toulouse, INRA, Toulouse, France	Belaud, J.-P., Laboratoire de Génie Chimique, Université de Toulouse, CNRS, Toulouse, France; Prioux, N., Laboratoire de Génie Chimique, Université de Toulouse, CNRS, Toulouse, France; Vialle, C., Laboratoire de Chimie Agro-industrielle, Université de Toulouse, INRA, Toulouse, France; Sablayrolles, C., Laboratoire de Chimie Agro-industrielle, Université de Toulouse, INRA, Toulouse, France	The bioconversion of lignocellulosic biomass is a promising method for the production of bio-energy, biomolecules and biomaterials. Pretreatment of the lignocellulosic biomass is an essential step in this process. The choice of pretreatment process is a difficult one, and there are currently no clear criteria on which to base this choice. This project, with its sustainability and agri-food perspe…	Agriculture supply chain; Biorefinery; Circular economy; Industry 4.0; Life-cycle assessment; Sustainability	Agricultural wastes; Agriculture; Big data; Biomass; Environmental technology; Industry 4.0; Life cycle; Supply chains; Sustainable development; Waste management; Agri-food industry; Biorefineries; Circular economy; Life Cycle Assessment (LCA); Lignocellulosic biomass; Pretreatment process; Supply chain design; Sustainability managements; Supply chain management	Article	Final		Scopus	2-s2.0-85068831231
Hajilary N., Rezakazemi M., Shirazian S.	55605416400;36716882000;25959724400;	Biofuel types and membrane separation	2019	Environmental Chemistry Letters	17	1					36	10.1007/s10311-018-0777-9	https://www.scopus.com/inward/record.uri?eid=2-s2.0-85049788475&doi=10.1007%2fs10311-018-0777-9&partnerID=40&md5=4c47da60d907f7702561673ae8f2e1a2	Department of Chemical Engineering, Faculty of Technical and Engineering, Golestan University, Gorgan, Iran; Faculty of Chemical and Materials Engineering, Shahrood University of Technology, Shahrood, Iran; Department for Management of Science and Technology Development, Ton Duc Thang University, Ho Chi Minh City, Viet Nam; Faculty of Applied Sciences, Ton Duc Thang University, Ho Chi Minh City, …	Hajilary, N., Department of Chemical Engineering, Faculty of Technical and Engineering, Golestan University, Gorgan, Iran; Rezakazemi, M., Faculty of Chemical and Materials Engineering, Shahrood University of Technology, Shahrood, Iran; Shirazian, S., Department for Management of Science and Technology Development, Ton Duc Thang University, Ho Chi Minh City, Viet Nam, Faculty of Applied Sciences,…	Global warming induced by greenhouse gases is major issue worldwide. There is therefore a need to develop renewable sources of energy, such as biofuels. Here, we review the various types of biofuels such as biodiesel, bioethanol, biomethane, hydrotreated vegetable oils and fats, and lignocellulosic-based fuels. First, second, and third generations of biofuels are compared in terms of economics, e…	Bioenergy; Biofuels; Biorefinery; Membranes; Sustainability		Review	Final		Scopus	2-s2.0-85049788475
Picart P., De María P.D., Schallmey A.	57213478292;55403578000;36609044500;	From gene to biorefinery: Microbial β-etherases as promising biocatalysts for lignin valorization	2015	Frontiers in Microbiology	6	SEP	00916				36	10.3389/fmicb.2015.00916	https://www.scopus.com/inward/record.uri?eid=2-s2.0-84946719915&doi=10.3389%2ffmicb.2015.00916&partnerID=40&md5=e25674d88d2d052790d4bd0c49e91b95	Institute of Biotechnology, RWTH Aachen University, Aachen, Germany; Sustainable Momentum, SL, Las Palmas de Gran Canaria, Spain; Institute for Biochemistry, Biotechnology and Bioinformatics, Technische Universität Braunschweig, Braunschweig, Germany	Picart, P., Institute of Biotechnology, RWTH Aachen University, Aachen, Germany; De María, P.D., Sustainable Momentum, SL, Las Palmas de Gran Canaria, Spain; Schallmey, A., Institute for Biochemistry, Biotechnology and Bioinformatics, Technische Universität Braunschweig, Braunschweig, Germany	The set-up of biorefineries for the valorization of lignocellulosic biomass will be core in the future to reach sustainability targets. In this area, biomass-degrading enzymes are attracting significant research interest for their potential in the production of chemicals and biofuels from renewable feedstock. Glutathione-dependent β-etherases are emerging enzymes for the biocatalytic depolymeriza…	Biocatalysis; Biomass utilization; Biorefineries; Lignin; β-arylether cleavage; β-etherases	alpha O (beta methylumbelliferyl) acetovanillone; bacterial enzyme; beta (2,6 methoxyphenoxy) alpha veratrylglycerone; beta (3,5 methoxyphenoxy) alpha veratrylglycerone; beta etherase; beta guaiacyl alpha veratrylethanone; beta guaiacyl alpha veratrylglycerone; coniferyl alcohol; ether derivative; glutathione dependent beta etherase; GSH dependent glutathione lyase lignin G; guaifenesin; lignin; …	Short Survey	Final		Scopus	2-s2.0-84946719915
Schmer M.R., Vogel K.P., Varvel G.E., Follett R.F., Mitchell R.B., Jin V.L.	8617286800;57204256821;57203546239;7003878393;7403974076;6602385633;	Energy potential and greenhouse gas emissions from bioenergy cropping systems on marginally productive cropland	2014	PLoS ONE	9	3	e89501				36	10.1371/journal.pone.0089501	https://www.scopus.com/inward/record.uri?eid=2-s2.0-84897062574&doi=10.1371%2fjournal.pone.0089501&partnerID=40&md5=4058afda90136da99bec5cc9b006db0c	Agroecosystem Management Research Unit, United States Department of Agriculture-Agricultural Research Service (USDA-ARS), Lincoln, NE, United States; Grain, Forage and Bioenergy Research Unit, United States Department of Agriculture-Agricultural Research Service (USDA-ARS), Lincoln, NE, United States; Soil-Plant Nutrient Research Unit, United States Department of Agriculture-Agricultural Research…	Schmer, M.R., Agroecosystem Management Research Unit, United States Department of Agriculture-Agricultural Research Service (USDA-ARS), Lincoln, NE, United States; Vogel, K.P., Grain, Forage and Bioenergy Research Unit, United States Department of Agriculture-Agricultural Research Service (USDA-ARS), Lincoln, NE, United States; Varvel, G.E., Agroecosystem Management Research Unit, United States D…	Low-carbon biofuel sources are being developed and evaluated in the United States and Europe to partially offset petroleum transport fuels. Current and potential biofuel production systems were evaluated from a long-term continuous no-tillage corn (Zea mays L.) and switchgrass (Panicum virgatum L.) field trial under differing harvest strategies and nitrogen (N) fertilizer intensities to determine…		alcohol; biofuel; nitrogen fertilizer; petroleum; biofuel; gas; nitrogen; article; bioenergy; carbon footprint; carbon sequestration; cropland; cropping system; energy yield; environmental sustainability; Europe; maize; nonhuman; Panicum virgatum; United States; analysis; crop; drug effects; gas; greenhouse effect; growth, development and aging; Panicum; Biofuels; Crops, Agricultural; Gases; Gree…	Article	Final		Scopus	2-s2.0-84897062574
Bajpai P.	7101808085;	Biorefinery in the Pulp and Paper Industry	2013	Biorefinery in the Pulp and Paper Industry						103	36	10.1016/C2012-0-06724-5	https://www.scopus.com/inward/record.uri?eid=2-s2.0-85013721727&doi=10.1016%2fC2012-0-06724-5&partnerID=40&md5=c025c64655361622e47390a38bbb6dfa		Bajpai, P.	The traditional pulp and paper producers are facing new competitors in tropical and subtropical regions who use the latest and largest installed technologies, and also have wood and labor cost advantages. Due to the increasing global competition, the forest products prices will continue to decrease. To remain viable, the traditional producers need to increase revenue by producing bioenergy and bi…			Book	Final		Scopus	2-s2.0-85013721727
Shabbir Z., Tay D.H.S., Ng D.K.S.	41762567500;55536624200;57212406749;	A hybrid optimisation model for the synthesis of sustainable gasification-based integrated biorefinery	2012	Chemical Engineering Research and Design	90	10		1568	1581		36	10.1016/j.cherd.2012.02.015	https://www.scopus.com/inward/record.uri?eid=2-s2.0-84866548546&doi=10.1016%2fj.cherd.2012.02.015&partnerID=40&md5=5a503c9b450e76e9a997471ef5f41295	Department of Chemical and Environmental Engineering, Centre of Excellence for Green Technologies, University of Nottingham Malaysia, Broga Road, 43500 Semenyih, Selangor, Malaysia	Shabbir, Z., Department of Chemical and Environmental Engineering, Centre of Excellence for Green Technologies, University of Nottingham Malaysia, Broga Road, 43500 Semenyih, Selangor, Malaysia; Tay, D.H.S., Department of Chemical and Environmental Engineering, Centre of Excellence for Green Technologies, University of Nottingham Malaysia, Broga Road, 43500 Semenyih, Selangor, Malaysia; Ng, D.K.S…	Depletion of fossil fuels and increasing public awareness of environmental issues has stimulated the search for alternative energy sources. Biofuels are recognised as one of the most promising alternatives to fossil fuels, as they can be produced from various types of feedstock. The efficiency and sustainability of biomass-based production can be maximised by producing biofuels along with other v…	Automated targeting; Biofuel; Fuzzy optimisation; Gasification; Integrated biorefinery	Alternative energy source; Automated targeting; Biofuels and biochemicals; Biorefineries; Co-products; Economic and environmental performance; Environmental issues; Optimisation models; Optimisations; Process integration; Public awareness; Synthesis strategy; Waste recoveries; Bioconversion; Environmental management; Fossil fuels; Gasification; Optimization; Refining; Biofuels	Article	Final		Scopus	2-s2.0-84866548546
Thomsen M.H., Haugaard-Nielsen H.	13614455900;23970702200;	Sustainable bioethanol production combining biorefinery principles using combined raw materials from wheat undersown with clover-grass	2008	Journal of Industrial Microbiology and Biotechnology	35	5		303	311		36	10.1007/s10295-008-0334-9	https://www.scopus.com/inward/record.uri?eid=2-s2.0-42349098817&doi=10.1007%2fs10295-008-0334-9&partnerID=40&md5=2b465b46985fa1ca0fa003378c5f83ec	Biosystems Department, Risø National Laboratory for Sustainable Energy Technical University of Denmark-DTU, Building 330, P.O. Box 49, Roskilde DK-4000, Denmark	Thomsen, M.H., Biosystems Department, Risø National Laboratory for Sustainable Energy Technical University of Denmark-DTU, Building 330, P.O. Box 49, Roskilde DK-4000, Denmark; Haugaard-Nielsen, H., Biosystems Department, Risø National Laboratory for Sustainable Energy Technical University of Denmark-DTU, Building 330, P.O. Box 49, Roskilde DK-4000, Denmark	To obtain the best possible net energy balance of the bioethanol production the biomass raw materials used need to be produced with limited use of non-renewable fossil fuels. Intercropping strategies are known to maximize growth and productivity by including more than one species in the crop stand, very often with legumes as one of the components. In the present study clover-grass is undersown in…	Bioethanol; Biomass; Biorefinery; Intercropping; Wetoxidation	alcohol; amino acid; carbohydrate; fructan; mineral; nitrogen; urea; vitamin; article; biofuel production; biorefinery; clover; energy balance; environmental sustainability; fermentation; intercropping; nitrogen fixation; nutrient; oxidation; plant growth; recycling; saccharification; symbiosis; technology; wheat; Trifolium; Triticum aestivum	Article	Final		Scopus	2-s2.0-42349098817
Portillo Perez G., Mukherjee A., Dumont M.-J.	57204522402;56489371900;7201862841;	Insights into HMF catalysis	2019	Journal of Industrial and Engineering Chemistry	70			1	34		35	10.1016/j.jiec.2018.10.002	https://www.scopus.com/inward/record.uri?eid=2-s2.0-85055911937&doi=10.1016%2fj.jiec.2018.10.002&partnerID=40&md5=825dfe7f8d94bd5961ecc55b66513127	Bioresource Engineering Department, McGill University, 21111 Lakeshore Rd., Ste-Anne-de-Bellevue, QC H9X 3V9, Canada	Portillo Perez, G., Bioresource Engineering Department, McGill University, 21111 Lakeshore Rd., Ste-Anne-de-Bellevue, QC H9X 3V9, Canada; Mukherjee, A., Bioresource Engineering Department, McGill University, 21111 Lakeshore Rd., Ste-Anne-de-Bellevue, QC H9X 3V9, Canada; Dumont, M.-J., Bioresource Engineering Department, McGill University, 21111 Lakeshore Rd., Ste-Anne-de-Bellevue, QC H9X 3V9, Can…	In recent decades, the concept of biorefinery has gained considerable momentum as a promising approach to obtain energy commodity chemicals. 5-hydroxymethylfurfural (HMF) is one of the most promising building blocks for biobased chemicals and a strong candidate for large scale production. However, one of the main factors holding its transition is the need for green, sustainable, and financially f…	Brønsted acids; Carbohydrate dehydration; Heterogeneous catalyst; HMF; Homogeneous catalyst; Lewis acids	Chemical engineering; 5 hydroxymethyl furfurals; Biobased chemicals; Building blockes; Critical assessment; Heterogeneous catalyst; Homogeneous catalyst; Large scale productions; Lewis Acid; Catalysts	Review	Final		Scopus	2-s2.0-85055911937
[truncated: 994 more rows]
